# Supplementary material for: Neurocellular Stress Response to Mojave Type A Rattlesnake Venom: Study of Molecular Mechanisms Using Human iPSC-Derived Neural Stem Cell Model
Source: Biomolecules. 2025 Mar 6;15(3):381. doi: 10.3390/biom15030381 (PMC11940042; doi:10.3390/biom15030381)
Supplement: Supplementary file 1 [file biomolecules-15-00381-s001.zip › Table S1.xlsx]

## Sheet: Table S1
Table S1: Genes that were significantly differentially expressed (DE) between vehicle-treated control and Mojave Type A rattlesnake venom (MRV)-challenged neural stem cells (NSCs).
Entrez ID	Gene Symbol	Oneway ANOVA (p-value)	Log2 FC [Venom-challenge vs Vehicle-control]				Normalize Gene Expression (Log2)
			MRV (30µg/mL)-24h vs Vehicle-Control-24h	MRV (10µg/mL)-24h vs Vehicle-Control-24h	MRV (30µg/mL)-04h vs Vehicle-Control-04h	MRV (10µg/mL)-04h vs Vehicle-Control-04h	A00208-NSC-MRV (30µg/mL)-24h	A13062-NSC-MRV (30µg/mL)-24h	A13097-NSC-MRV (30µg/mL)-24h	A13098-NSC-MRV (30µg/mL)-24h	A00208-NSC-MRV (10µg/mL)-24h	A13062-NSC-MRV (10µg/mL)-24h	A13097-NSC-MRV (10µg/mL)-24h	A13098-NSC-MRV (10µg/mL)-24h	A00208-NSC-MRV (30µg/mL)-04h	A13062-NSC-MRV (30µg/mL)-04h	A13097-NSC-MRV (30µg/mL)-04h	A13098-NSC-MRV (30µg/mL)-04h	A00208-NSC-MRV (10µg/mL)-04h	A13062-NSC-MRV (10µg/mL)-04h	A13097-NSC-MRV (10µg/mL)-04h	A13098-NSC-MRV (10µg/mL)-04h	A00208-NSC-Vehicle-Control-24h	A13062-NSC-Vehicle-Control-24h	A13097-NSC-Vehicle-Control-24h	A13098-NSC-Vehicle-Control-24h	A00208-NSC-Vehicle-Control-04h	A13062-NSC-Vehicle-Control-04h	A13097-NSC-Vehicle-Control-04h	A13098-NSC-Vehicle-Control-04h
5054	SERPINE1	2.81156e-05	7.42089	5.3875	4.91233	2.06617	7.89904	8.17048	10.1188	9.51841	7.21652	5.18083	9.65145	5.52433	5.32676	6.6978	9.03354	7.08396	4.06505	2.04007	7.1504	3.50191	0	1.17806	3.90773	0.937367	2.18259	0	3.27797	3.03217
7425	VGF	1.17782e-06	6.38533	4.99402	2.78198	1.68676	10.7368	10.7075	12.3584	10.9789	10.593	8.47821	11.5053	8.63981	7.22868	6.72951	9.60064	7.81036	5.60421	6.28799	8.15858	6.93754	3.36764	4.32101	6.1223	5.42922	5.18259	3.51973	5.7519	5.78705
1236	CCR7	5.99122e-05	6.20487	4.55951	2.56882	1.10724	7.30617	7.66095	5.23244	7.6353	8.07004	4.86889	3.87262	4.44187	4.42959	5.09465	0.816292	4.07497	3.08378	3.36199	0	2.1234	0	1.91502	1.10037	0	0	0	2.69301	1.4472
8061	FOSL1	1.68207e-07	5.05178	4.15362	3.36665	1.5634	8.62804	9.13365	10.6495	9.62608	9.5929	7.18549	10.2823	7.38395	7.81624	7.23574	8.73886	7.91926	6.30328	6.08312	6.72427	5.38643	5.21563	4.08495	4.2703	4.2593	5.04057	4.96719	4.175	4.06073
190	NR0B1	0.00628528	4.95334	2.93215	-0.247429	-0.223234	6.00955	5.682	7.45385	4.76834	4.14123	3.81826	6.51509	1.3544	2.81375	0.942914	3.81629	0.753042	2.06505	2.04007	3.5162	0.801468	0	0	4.10037	0	3.18259	0	3.69301	2.44011
2151	F2RL2	0.00237504	4.80669	4.68741	0.716332	1.36191	5.48599	4.59341	10.8693	5.95458	6.08876	4.47034	10.9277	4.93937	0.785738	1.52788	4.67427	0.753042	1.48009	3.84742	4.19427	0.801468	1.04571	1.59309	3.10037	1.93737	2.18259	0	2.69301	0
7262	PHLDA2	0.0014607	4.80197	2.98922	3.8808	1.95899	4.07095	4.23084	7.28135	6.7251	4.14123	1.01091	6.5507	3.3544	2.78574	3.94291	4.90375	4.338	0.480086	0	5.00162	2.80147	0	0	3.10037	0	0	0	0	0.447203
3589	IL11	0.00104853	4.55405	3.28369	1.83435	1.06747	6.50836	5.06734	6.18182	4.67447	6.26461	2.59587	5.5507	2.93937	2.78574	2.52788	5.30814	4.45348	2.06505	2.62503	3.19427	4.1234	0	0.593093	1.10037	2.52233	2.18259	0	3.10805	2.4472
6696	SPP1	0.00953191	4.41846	3.55018	-0.450804	-0.134381	6.24088	4.59341	7.60328	3.45208	6.26461	1.01091	6.78657	4.3544	0.785738	0	3.40125	1.75304	0	2.62503	3.77923	0.801468	0	1.17806	2.10037	0.937367	1.18259	3.86765	2.69301	0
3624	INHBA	0.000528407	4.33439	2.85624	3.20534	1.28229	5.39288	5.3183	6.78385	5.45208	4.72619	3.01091	6.35805	2.93937	4.3707	4.40235	6.17384	4.65993	3.38698	3.36199	4.36419	0.801468	1.63067	1.29353	2.68533	0	0	1.64526	3.69301	1.4472
26025	PCDHGA12	0.003385	4.32123	1.30836	-1.55453	-2.22787	6.46782	4.26631	4.34636	6.87631	0	4.65899	2.803	2.44329	2.77705	0	1.96215	0	0	2.04584	0	0	3.01305	1.65881	0	0	3.19387	0	4.46379	3.29966
3046	HBE1	0.000648688	4.29026	3.69736	-0.0433345	0.112186	9.328	11.1392	9.12935	10.7007	10.1665	10.1109	8.74052	8.90771	3.3707	5.6978	6.88238	7.16473	4.56755	5.04007	6.80898	7.3211	3.36764	4.96813	7.45792	7.34251	3.18259	5.91828	7.26515	6.92294
2012	EMP1	0.000973727	4.28125	4.13579	2.28396	-0.305839	8.35635	5.84975	9.12768	5.95458	9.37553	5.09837	8.55632	5.67633	5.3093	4.8498	7.09223	6.2449	4.65001	3.68392	4.00162	0.801468	4.36764	2.95065	3.90773	0.937367	3.76756	2.86765	4.27797	3.4472
541471	MIR4435-2HG	0.0068525	4.26678	3.86187	0.776145	0.41999	7.45753	7.67752	10.1798	8.21584	7.64221	6.50676	10.2888	7.47334	4.03367	5.51741	8.5687	6.18743	4.65001	5.19816	7.64798	5.38643	2.49222	3.11666	6.5598	4.29492	4.18259	5.06361	6.7122	5.24422
84803	GPAT3	0.00949768	4.23636	3.4618	0.115455	0.408275	6.04058	4.00845	8.17536	3.67447	5.24076	3.01091	8.19455	2.3544	1.78574	0	3.40125	0	1.80201	1.04007	3.5162	0	1.04571	0	3.90773	0	0	0	2.69301	2.03217
116729	PPP1R27	0.00327902	4.23087	2.55813	0.653482	0.402997	4.7116	4.93159	5.79333	3.58735	3.74891	3.33284	5.25114	0	0	2.52788	2.62365	0.753042	0	0	2.77923	2.1234	0	0	2.10037	0	2.18259	0	1.10805	0
3090	HIC1	0.0470573	4.17529	2.75622	3.90227	2.32967	1.48599	5.06734	8.21846	5.79274	3.32678	2.59587	7.6112	1.3544	3.59309	3.9631	7.67305	5.99538	2.48009	1.04007	6.61262	4.80147	0	1.17806	2.68533	0	0	2.06029	3.10805	0.447203
3162	HMOX1	7.1384e-05	4.07986	3.06374	0.142483	0.0136151	11.2842	11.1858	12.3093	11.2681	10.9555	9.78157	11.7894	9.45638	6.81916	7.19084	9.47093	8.0862	7.00365	7.01735	9.43478	7.59588	6.4551	6.48791	9.28525	7.49961	7.24868	6.99103	9.1254	7.63208
2118	ETV4	1.04474e-05	4.04257	4.36751	2.17892	1.95973	7.33439	9.20486	10.5358	8.89318	9.74502	8.93301	10.5086	8.08135	8.08677	7.64242	7.93496	7.4711	7.73404	7.26472	7.96839	7.29135	6.59971	4.67983	5.09862	3.41976	6.47693	4.82662	5.92497	5.19105
4199	ME1	8.86276e-07	3.99985	3.37547	0.355806	0.397461	7.1414	7.6194	8.40237	8.41401	8.10206	6.26139	7.82266	6.89356	5.42959	4.40235	5.20861	4.9625	5.68954	5.12753	4.5162	4.8364	5.13317	4.23695	2.68533	3.52233	5.39205	4.86765	4.01494	4.30518
133	ADM	0.0296007	3.93627	1.46186	1.77641	-0.577399	7.35635	7.51651	8.12935	7.85011	8.38135	5.25884	6.96009	0.354403	6.21233	4.03038	5.13822	3.75304	5.52448	0	4.19427	0	4.85306	3.63147	3.10037	3.52233	4.69008	3.23022	4.10805	0
29948	OSGIN1	0.000547199	3.9333	3.32575	0.501946	-0.189731	6.80792	7.04904	9.41475	8.16302	7.03676	5.77856	9.69632	6.49291	3.86057	4.26484	5.74703	4.00097	3.90097	2.04007	5.77923	3.38643	3.51997	3.49998	5.74423	2.93737	3.18259	2.64526	5.53431	4.50346
2669	GEM	4.13389e-06	3.87946	2.4515	2.76876	1.06476	10.2796	9.797	10.9533	9.79453	9.80817	7.60776	10.3089	7.38783	8.66652	8.56497	10.2929	8.97864	7.62474	7.09535	7.79724	7.16967	6.50514	6.38125	6.52865	5.89156	6.44938	6.62478	6.84951	5.50429
51083	GAL	0.000901981	3.85231	3.25438	1.92821	1.49522	6.34397	5.75106	8.43993	4.77965	5.42134	4.25884	8.30336	4.93937	4.03367	2.52788	5.34177	5.77758	3.56755	3.67142	4.5162	4.19379	3.36764	1.91502	2.10037	2.52233	2.18259	2.06029	2.10805	3.61713
1051	CEBPB	1.26533e-05	3.8432	3.17947	0.863601	0.590651	7.33148	9.86212	10.1421	9.54836	8.03431	8.14019	10.0068	8.04789	6.16078	6.26484	7.32012	6.77541	6.18744	6.20999	6.90851	6.1234	4.56927	5.51196	6.49269	4.93737	5.64203	4.97916	6.68548	5.76009
51330	TNFRSF12A	0.00143435	3.73418	3.07991	2.81326	1.53739	8.90732	9.59288	12.1469	10.406	9.68471	8.18583	11.6641	8.9013	9.24785	9.25194	11.431	10.0601	7.88999	7.95151	10.5277	8.51816	5.13317	6.4174	7.91876	6.64703	6.08948	6.79798	8.3339	7.51646
1543	CYP1A1	8.53004e-07	3.72376	3.68562	0.173997	0.502633	5.48599	8.16479	7.08871	8.15879	6.46316	7.47392	7.62347	7.18518	1.78574	3.75644	4.27572	4.75304	3.65001	3.84742	4.19427	4.19379	3.21563	3.72752	3.4223	3.63781	2.76756	3.38222	4.27797	3.4472
2119	ETV5	4.20772e-05	3.71177	3.6456	2.7487	2.06269	9.01954	10.2696	11.9723	10.7687	10.7341	9.47239	11.9829	9.57599	9.75675	9.39157	10.9912	10.1297	9.22408	8.45062	10.3879	9.46252	7.2352	5.73264	7.90279	6.31241	7.56149	6.59945	8.3175	6.79593
79094	CHAC1	1.3853e-06	3.70044	2.73435	0.809279	-0.0667434	8.18207	11.3323	10.3125	11.1271	8.97589	9.02277	9.77368	9.3173	8.14329	7.97306	6.29203	7.16957	6.27067	6.9708	6.32355	6.50883	6.53756	6.773	5.87089	6.97079	6.35252	6.77723	6.42997	6.7811
1303	COL12A1	0.000513839	3.66318	3.58614	1.39445	0.564146	7.9372	8.8037	8.64593	9.05257	8.26461	8.14694	9.23088	8.48883	5.59309	6.36918	9.17855	6.93111	5.18053	5.82143	8.13994	5.60882	4.21563	4.23695	7.22682	4.10729	4.98995	5.51973	6.28932	5.69513
493861	EID3	0.000124186	3.64511	3.86105	2.25845	1.33678	3.80792	6.00224	7.94811	6.72753	5.5818	6.01091	8.40245	5.3544	5.24517	3.52788	4.90375	4.9625	3.93952	3.84742	3.77923	3.38643	2.04571	1.17806	3.4223	3.2593	2.18259	3.06029	2.9154	1.4472
112597	CYTOR	0.0113728	3.63428	3.27511	1.40824	0.764903	6.07095	6.05527	9.27306	7.10552	6.8377	5.18083	8.95371	6.09587	4.26052	4.11284	7.22419	5.58593	3.80201	2.62503	6.6537	5.52939	3.0901	2.76302	4.59222	3.52233	2.18259	3.38222	5.63161	4.35409
1728	NQO1	0.00788069	3.62824	3.32605	-0.167171	-0.0167446	11.0896	12.0142	14.0818	12.9901	11.5688	11.2622	14.0078	12.1281	7.34033	7.8498	11.2969	9.20692	7.68466	8.17418	11.384	9.05283	7.14374	7.86648	11.8934	8.75906	7.47721	8.14776	11.5158	9.22183
81848	SPRY4	2.85508e-06	3.61754	3.51203	3.02259	2.3232	8.84793	10.468	11.7634	10.6745	10.53	9.40965	11.9189	9.47334	9.75699	9.43455	10.3948	10.0508	9.3317	8.46213	10.0425	9.00325	6.82707	6.55888	7.71246	6.18529	6.69039	6.78822	7.247	6.8212
55273	TMEM100	0.000315434	3.59144	2.23524	1.28247	1.50822	4.65591	4.6617	5.0749	5.18904	4.91884	3.33284	2.5507	3.3544	3.78574	3.26484	3.81629	4.45348	4.18053	3.84742	4.00162	4.19379	0	1.17806	3.10037	0.937367	3.98995	1.06029	2.10805	3.03217
151534	LBX2-AS1	0.016176	3.58774	2.07265	1.04624	-0.221288	5.15653	3.67141	5.50455	4.17959	3.65652	1.59587	4.25999	2.93937	4.59309	4.03038	1.81629	1.33801	0	2.39001	3.5162	0.801468	1.04571	0.593093	0	2.52233	0	3.23022	2.9154	1.4472
864	RUNX3	0.00040871	3.53903	3.05752	-0.0212784	-0.504804	4.29334	5.84975	5.23244	5.9964	3.91884	5.01091	5.07426	5.44187	2.3707	1.94291	2.81629	3.07497	1.06505	1.04007	3.77923	2.38643	0	3.17806	3.10037	0.937367	1.18259	2.06029	3.69301	3.35409
3662	IRF4	0.0130613	3.52748	2.69047	0.85861	0.568163	8.29334	6.68087	8.60808	6.8444	7.73475	5.59587	8.43944	5.3086	4.54063	4.52788	7.41168	5.92454	4.28744	5.36199	6.36576	5.22773	2.04571	3.59309	5.93326	4.74472	2.98995	4.91828	5.70796	5.35409
83729	INHBE	5.96527e-07	3.52323	2.62155	0.400487	-0.0931568	7.04058	10.5115	9.49081	10.1373	8.13185	8.35004	9.14966	7.94193	5.5855	5.94203	6.06422	5.98186	5.56755	5.4995	5.68612	4.84586	5.40808	6.00405	6.16646	5.50871	5.27006	5.14776	6.15244	5.4014
22943	DKK1	0.00358834	3.52241	2.66469	0.956381	0.345126	8.84354	7.52163	7.19564	9.02297	8.14841	5.9178	7.38359	7.70313	4.24517	6.0722	6.50279	7.11059	3.99872	5.04007	6.00162	6.44532	2.63067	4.34798	5.62393	5.89156	3.18259	4.86765	5.78047	6.27451
57761	TRIB3	0.000252878	3.49115	2.41746	0.0423365	-0.0304837	7.89606	10.1593	11.2184	10.5289	8.24076	7.89892	10.9222	8.446	6.28355	5.75027	7.72017	6.21247	5.56755	5.99426	7.85248	6.2609	5.74615	6.08495	7.72973	6.27722	5.90891	6.56809	7.20049	6.11963
107080644	CNPY3-GNMT	0.00341038	3.49068	2.2508	-0.0420337	0.0199668	6.70206	4.6063	6.18186	6.87716	6.87907	3.88938	6.5125	2.12691	2.91212	3.90778	3.04506	2.93641	3.3963	2.94865	3.1978	3.50663	3.58012	3.21022	2.66281	0.951504	3.42443	3.1774	3.27282	3.09485
43	ACHE	0.000749545	3.42197	2.34796	0.748397	0.609068	7.4915	7.83583	8.696	8.15816	7.93666	6.0033	8.46181	5.48369	4.95822	4.75128	6.60762	6.12417	5.116	4.43238	6.75276	5.58283	4.24638	5.03957	5.10037	4.10729	3.18259	4.81518	5.65278	5.79715
344167	FOXI3	0.00242155	3.39269	1.859	1.38639	0.165964	4.22083	5.70439	4.79875	5.87879	4.536	3.47034	4.10729	2.3544	5.15155	2.52788	4.20861	3.59703	3.56755	1.04007	3.19427	2.80147	2.63067	2.59309	0.87089	0.937367	1.18259	3.64526	2.10805	3.0036
9429	ABCG2	0.0068091	3.36659	3.45236	1.73302	0.016561	5.80792	4.33037	6.12935	5.45208	8.04812	2.59587	5.97696	5.44187	4.99519	3.75027	5.02575	5.3654	4.06505	3.04007	3.77923	1.38643	2.63067	0	3.10037	2.52233	4.18259	3.86765	2.12212	2.03217
389652	ASNSP1	0.00309985	3.30747	2.26425	0.050858	-0.628782	3.50356	6.8852	6.59871	6.51097	4.79331	4.62522	6.2307	3.67633	3.59309	3.09067	2.61147	3.45348	0	4.12753	2.5162	3.38643	2.36764	2.68388	3.69473	1.52233	2.50452	3.70415	3.42997	2.90663
1026	CDKN1A	2.95228e-07	3.29018	2.62889	0.35877	0.0709991	9.94624	11.431	11.8667	12.1237	10.6093	10.177	11.753	10.1833	8.78275	8.03254	8.99366	8.63399	8.75664	7.80825	8.61633	8.11064	8.16465	8.00204	8.44467	7.59558	8.72159	8.12488	8.19551	7.96589
5744	PTHLH	0.00901423	3.17162	2.11026	1.53458	-0.167726	3.65591	4.90524	5.37446	4.18904	4.91884	2.59587	5.01013	1.3544	3.69263	2.26484	3.40125	2.91982	1.06505	2.62503	1.77923	0	0	2.40045	2.10037	0.937367	0	0	3.10805	3.03217
627	BDNF	0.00766108	3.15553	2.1018	1.04521	0.516147	7.62306	8.34898	8.54532	8.4728	7.62653	6.60576	8.62286	5.92008	5.27391	6.3846	8.20507	6.70484	5.66536	5.33359	7.54453	5.90871	3.27716	4.69048	6.72375	5.67666	4.6213	5.53018	6.73341	5.5027
8614	STC2	2.93706e-06	3.14768	2.31503	0.015976	0.127833	9.51067	12.0977	11.5485	11.762	10.4104	10.3893	11.0975	9.69106	7.8236	8.68101	8.43381	7.69505	8.12033	8.56716	8.44219	7.95122	7.91607	8.71969	8.52244	7.16995	7.72023	8.58386	8.59186	7.67362
399947	C11orf87	3.11217e-05	3.09416	2.92503	1.29328	0.306154	8.18643	7.66189	8.67596	8.41401	9.07258	6.86889	8.40367	7.91665	5.42959	7.009	6.37088	7.17511	4.28744	5.99426	5.68612	6.06825	4.21563	5.773	4.90773	5.66529	3.76756	5.64526	5.22352	6.17512
22996	TTC39A	0.00434024	3.04382	2.73902	-0.212505	-0.483556	5.27689	6.44313	7.81243	6.82177	6.18059	5.47835	7.2559	6.22017	4.44171	3.40235	4.07756	4.94372	1.80201	4.89805	5.00162	4.07945	1.48181	3.52688	5.23288	3.93737	3.18259	4.45261	5.63161	4.44855
2355	FOSL2	3.76269e-05	3.02463	2.29411	3.03838	1.50735	8.65264	9.19566	10.2267	9.61968	8.97469	7.83184	10.0063	7.9597	8.99585	8.88257	10.4066	9.24135	7.73933	7.15697	8.77448	7.73151	5.98211	5.67176	7.55666	6.38561	5.57491	5.48924	7.30695	7.00179
146227	BEAN1	1.58877e-05	3.01547	2.8731	1.74512	1.47235	5.84354	7.4311	7.4055	7.27379	6.71011	6.60596	7.0697	6.99869	4.10767	4.11284	5.92277	5.36775	3.06505	4.56363	5.96211	4.82915	3.85306	3.76302	4.63816	3.63781	1.76756	2.86765	3.47728	4.41806
5243	ABCB1	0.0180277	3.01119	3.53733	1.12944	0.625505	8.54127	5.92333	5.54439	4.86712	10.8377	5.68333	6.10528	4.3544	6.12559	3.52788	3.40125	4.338	5.43428	3.62503	3.5162	2.80147	4.36764	3.84102	2.68533	1.93737	2.76756	4.38222	2.69301	3.03217
56666	PANX2	0.00214179	3.0104	2.80542	0.252937	-0.0135055	3.86341	6.66039	7.3218	7.76193	4.79331	6.22036	7.33206	6.44187	3.59309	4.11284	5.27572	3.75304	2.88981	3.04007	5.19427	4.54478	2.63067	4.20086	2.98967	3.74472	3.76756	4.64526	3.69301	3.61713
8744	TNFSF9	0.00112844	2.98148	2.63017	0.582976	0.245479	4.65591	6.97415	6.12935	7.56756	5.79331	5.9178	6.60832	5.60233	3.95566	4.75027	5.40125	3.338	4.56755	4.04007	3.5162	3.97139	2.04571	4.14768	3.68533	3.52233	2.18259	4.86765	4.9154	3.14764
132720	C4orf32	0.0379879	2.95328	2.31661	1.31717	0.583019	5.73392	5.51095	7.92905	6.11504	6.24076	4.9178	7.76986	3.81384	4.54063	4.40235	7.19133	5.52123	3.48009	3.36199	6.55182	5.32503	2.63067	2.76302	4.5598	3.52233	3.50452	4.51973	4.9154	3.4472
125206	SLC5A10	0.0328196	2.94773	1.97457	1.33027	-0.102064	5.01132	5.49041	7.5285	5.72076	5.5571	3.25059	6.92215	4.12849	4.14255	3.45937	6.28771	5.1522	3.62698	2.41586	5.48546	1.78421	1.44201	2.56432	4.21712	3.73662	2.94887	3.68647	4.5249	2.56052
644815	FAM83G	0.000848946	2.93766	2.1217	1.98745	0.853147	7.48942	7.21664	9.19072	6.97124	6.75965	5.94164	8.7151	6.18781	6.42137	6.04095	8.61722	6.78538	5.48009	5.68392	6.83869	5.32503	4.63067	4.17806	5.32693	4.98176	5.3478	4.38222	5.29431	4.89081
3976	LIF	0.000771719	2.93524	2.5026	2.79032	1.25661	5.07095	7.26281	8.64107	7.8444	6.33387	6.22036	8.18005	6.3544	6.44623	5.89711	8.37008	6.6936	5.38698	4.62503	6.10116	5.15902	4.9526	4.80255	2.68533	4.63781	4.98995	3.64526	4.35597	3.25456
10886	NPFFR2	0.0178668	2.91534	1.54135	0.807061	0.110569	6.77139	6.15567	6.44055	5.03704	6.40082	2.59587	6.35805	3.55394	4.59309	4.64335	3.40125	3.5604	2.48009	3.36199	3.77923	3.79082	3.9526	3.05252	3.80081	1.93737	3.50452	1.06029	4.80849	3.59655
23237	ARC	0.0238674	2.90947	0.832057	1.76883	0.46914	4.73392	5.77008	5.37446	7.34285	3.33387	3.18083	4.72062	3.67633	5.59309	0.942914	5.431	1.75304	3.8724	1.04007	0	3.60882	4.04571	2.17806	2.10037	3.2593	2.76756	0	3.42997	0.447203
259	AMBP	0.00208943	2.90904	2.254	-0.0677228	-1.17825	5.11476	6.9192	4.18182	6.91151	5.5038	6.2465	2.73002	6.02683	3.17255	3.52788	3.62365	3.5604	1.80201	3.84742	1.19427	2.59865	3.966	2.27949	2.30826	2.93737	2.76756	4.64526	3.42997	3.31257
467	ATF3	3.58442e-05	2.85146	2.14625	2.71677	1.41317	10.66	11.6824	12.4363	12.0441	11.2915	10.0442	12.233	10.4331	11.0458	10.7855	12.2137	11.3109	9.65095	9.44509	11.1709	9.87443	8.32309	8.21875	9.82937	9.04568	8.11368	8.17822	9.44567	8.75114
5366	PMAIP1	7.46287e-07	2.84752	2.36949	1.18002	0.581203	8.43436	9.85682	10.0572	10.1323	9.29183	8.62728	10.0662	8.58322	8.10342	7.94291	8.14731	7.98422	7.6349	6.68816	7.93573	7.52377	6.25516	6.68585	7.2089	6.94068	6.50452	6.85471	7.09673	7.00179
11135	CDC42EP1	0.00764682	2.84247	1.9969	0.779504	0.439135	6.96172	8.84212	9.81741	9.66153	7.90373	6.80532	9.48832	7.70313	6.64372	6.46648	7.84566	7.73032	6.54617	6.04007	7.99517	6.74329	4.63067	5.52383	7.06616	6.69226	5.50452	6.25012	6.84276	6.97077
79924	ADM2	1.85907e-05	2.82635	2.0537	-0.115104	0.0192833	7.34397	10.0979	10.1476	10.1009	7.83372	8.48258	9.73185	8.55162	5.95566	6.38586	6.59765	6.42547	6.36273	6.14859	7.24955	6.14132	5.77363	6.65379	7.07765	6.87988	6.31188	6.30822	7.00286	6.20209
64651	CSRNP1	0.00545432	2.82142	1.82125	2.34939	0.928449	8.92686	9.16696	10.892	9.73799	8.70412	7.34182	10.7081	7.96911	9.06186	9.07439	10.5241	9.65674	7.42845	7.59466	9.55053	8.05966	5.29364	6.40045	8.60704	7.13704	6.65833	6.675	8.26286	7.3233
3242	HPD	0.0145031	2.74847	2.29223	0.338166	-0.304819	3.48599	4.81988	7.64345	5.45208	3.74232	4.53855	6.61924	4.67633	2.10767	4.02314	3.7512	4.54822	2.48009	3.84742	2.19427	3.33651	3.09616	1.40045	3.31059	2.60033	2.51028	3.78321	4.01494	2.76913
6236	RRAD	0.011264	2.69127	0.739259	0.69102	-0.0651927	5.07095	4.42348	6.01832	4.45208	2.33387	3.33284	3.13566	3.3544	3.95566	3.94291	5.09502	4.79744	3.06505	3.84742	5.05225	2.80147	0	2.40045	4.27696	2.52233	3.50452	3.38222	4.10805	4.03217
5791	PTPRE	6.05676e-06	2.68271	2.63923	2.10289	0.899466	7.00043	9.14642	8.59363	8.83018	8.79567	8.32379	8.63748	7.63981	7.47635	7.67669	7.70445	7.25289	6.66991	7.04232	5.32355	6.2609	5.9999	6.43586	4.5598	5.84426	5.08948	5.9872	4.86293	5.7592
10397	NDRG1	0.00176992	2.67514	1.91507	0.572693	0.101852	7.5628	7.80935	8.6083	7.11504	7.33409	6.52661	8.39619	5.79832	5.73993	5.36457	7.34816	5.9625	5.06505	4.99426	6.76412	5.70836	3.85306	5.14768	5.3483	6.04589	5.43052	5.23022	6.06224	5.4014
797	CALCB	0.00317071	2.64028	1.79429	0.709808	0.814581	5.76954	7.5951	6.24634	7.07657	4.6558	6.37828	6.1602	6.10929	3.59309	5.87226	3.40125	4.66558	5.19376	4.74051	3.5162	4.50082	3.04954	5.13225	3.4223	4.52233	2.98995	5.06029	2.10805	4.53467
7022	TFAP2C	0.00937887	2.63725	3.08225	1.18712	0.244364	6.50836	6.20484	6.01832	6.20732	7.81464	5.65476	7.25114	5.99826	5.10767	5.51277	6.45639	5.45348	4.48009	3.62503	5.60479	5.04939	1.04571	3.05252	5.30983	4.98176	3.76756	3.06029	5.86293	5.09106
23657	SLC7A11	1.99304e-06	2.62739	2.46451	0.684166	0.182964	10.3536	12.9835	12.6454	12.9882	11.9794	11.5324	12.7083	12.099	10.4634	10.5428	9.81418	10.3687	9.85819	10.0102	9.57609	9.73985	9.56152	9.69966	9.54228	9.65761	9.4387	9.49284	9.84307	9.67782
100616346	MIR4649	0.0160488	2.62105	1.24855	0.20769	0.898576	3.64645	3.51118	4.59417	4.64407	2.94391	2.12508	4.02178	1.81512	2.95151	1.03496	3.32999	2.94977	3.03146	2.37506	4.14307	3.48019	0	1.01786	2.41349	2.48033	2.82505	1.33857	2.35246	2.91939
51703	ACSL5	0.0139389	2.61286	1.67914	0.310647	0.196018	5.40211	4.47581	7.96975	5.23449	5.34584	4.1917	6.75873	3.05101	2.99814	3.7784	4.88077	2.87503	4.32435	2.83932	3.58793	3.32222	3.5057	3.02737	2.73992	3.3577	3.18259	3.80753	2.51947	3.78015
23764	MAFF	1.49063e-08	2.60669	2.21379	2.84126	1.61139	8.68198	9.22402	9.75367	9.3142	9.25572	8.23159	9.70725	8.20774	9.7477	9.04993	9.61615	9.19082	8.56027	8.24464	8.28766	7.59257	6.91389	6.55537	6.51773	6.56014	6.46072	6.50324	6.94168	6.33392
643677	CCDC168	0.0162994	2.59314	2.21202	2.01233	0.250109	3.07095	4.89922	3.95942	4.18904	5.03431	3.33284	4.87262	1.3544	3.59309	3.75027	3.81629	4.21247	1.48009	2.04007	4.00162	0.801468	1.04571	2.76302	0	1.93737	2.76756	0	2.10805	2.4472
8878	SQSTM1	0.000947126	2.57872	2.00438	1.07171	0.346515	12.1447	12.6928	14.7308	12.9432	12.3529	11.7393	14.3267	11.7951	11.4223	11.6096	12.4564	11.8687	10.7582	10.8298	11.7678	11.1004	10.1815	10.2383	11.3378	10.439	10.2909	10.4378	11.4674	10.8739
7857	SCG2	0.0462308	2.56086	2.51201	1.41637	0.862858	8.33148	8.69027	12.2348	7.55362	10.3112	6.69741	11.9389	7.66729	6.60592	6.40235	9.36608	8.11499	6.06505	6.56363	8.13091	7.51571	6.40326	6.03604	7.54331	6.58411	5.64203	5.73272	6.99069	6.45843
5106	PCK2	4.71767e-06	2.54165	1.96155	-0.181669	-0.109806	9.52496	11.6682	10.2988	11.0769	10.0798	10.2717	10.1459	9.75115	8.83372	8.33169	7.32082	7.82014	8.63411	8.53336	7.42846	7.9979	8.29707	8.57254	7.56798	7.96469	8.58673	8.6463	7.80056	7.99946
1647	GADD45A	2.51139e-07	2.54162	1.99211	1.06632	0.453584	9.88775	10.6193	11.0811	10.7337	10.531	9.42605	10.8524	9.31432	8.85299	8.44427	9.47987	8.74409	8.19776	8.01483	8.65106	8.20661	8.14621	7.87391	8.41325	7.722	8.21602	7.75679	7.81081	7.47231
2170	FABP3	1.79527e-08	2.52645	2.34287	0.024303	-0.302562	8.44199	9.404	9.22808	8.82757	8.78879	8.7857	9.00058	8.59224	6.2805	6.61204	6.77732	6.71338	5.68149	6.48011	6.36229	6.5519	6.07907	6.17428	7.24822	6.29427	6.90215	5.82602	7.28935	6.26851
101927102	ITFG1-AS1	0.00436108	2.47837	3.76742	-0.67886	0.548859	4.50645	0	4.47474	4.57429	4.65997	4.29972	5.24391	4.50809	1.06101	0	0	1.18043	1.04197	1.67608	2.53288	1.90139	0	1.67713	1.73236	0.232507	4.66848	0.288404	0	0
57091	CASS4	0.0137223	2.4663	2.09561	0.391359	0.10941	4.48599	5.58197	4.28135	4.32655	3.77217	4.08859	5.17059	4.16176	0.785738	4.1937	3.62365	3.75484	2.48009	2.36199	4.00162	2.38643	2.63067	2.14225	1.10037	2.93737	2.76756	1.06029	3.42997	3.53467
23034	SAMD4A	0.0015016	2.43411	2.07852	2.77957	1.45593	8.25417	8.38834	9.52217	8.8897	9.18538	6.9178	9.95158	7.57725	9.25334	8.69164	10.2236	9.16526	8.21818	7.3237	9.17155	7.3258	6.0901	5.22724	7.73003	6.27057	6.50452	5.51973	7.93671	6.25456
272	AMPD3	0.00412215	2.40895	3.1417	-1.07688	-1.05206	4.65591	3.94704	7.37413	4.95458	6.90938	4.9651	7.04882	4.93937	2.4487	2.94291	3.98622	1.75304	3.80201	1.04007	3.00162	3.38643	3.45713	1.21602	4.10037	2.52233	3.98995	3.64526	5.35597	2.4472
7040	TGFB1	0.00109324	2.38821	2.17228	1.08554	0.426769	5.18643	6.19827	7.41886	6.42722	6.43474	5.25884	7.23162	5.44187	5.83013	5.46648	5.69628	5.43151	4.02804	5.20999	5.32355	5.22773	4.36764	3.95065	3.10037	4.2593	5.43052	3.86765	5.01494	3.76913
83667	SESN2	1.02037e-06	2.3811	1.7289	0.283762	-0.237959	10.4509	12.5802	12.1114	12.5006	11.0622	10.9137	11.9787	11.0796	10.137	10.0375	9.33566	9.71822	9.55176	9.17882	9.25077	9.16012	9.61781	9.48747	9.41053	9.60281	9.44469	9.26364	9.82636	9.55861
2014	EMP3	0.0194402	2.37103	2.01636	0.525605	0.184901	9.5051	10.2274	11.6178	10.8085	9.57265	9.60401	11.3581	10.2054	7.694	8.57655	9.81663	9.31473	6.98013	8.33915	9.80951	8.9103	6.45143	8.18709	9.45426	8.58187	6.6082	8.54679	9.45122	8.69327
160428	ALDH1L2	3.74131e-06	2.35868	1.73617	0.075984	0.0915623	8.50836	10.711	10.6141	10.6309	9.22262	9.24258	10.3757	9.13334	7.61863	7.83773	7.95584	7.84891	7.95136	7.84097	7.46225	8.06884	7.97645	7.69376	7.85579	7.50352	7.60886	7.68536	7.93035	7.73261
7980	TFPI2	0.00983364	2.34385	2.16284	1.65814	0.355352	7.45822	7.08656	8.31404	7.42201	8.73185	6.24357	8.51566	6.06568	6.34033	6.51485	8.69952	7.16445	5.6134	4.38288	7.75651	5.75521	5.43802	5.0121	5.81748	4.63781	4.88303	5.26975	6.25779	5.67602
3756	KCNH1	4.78305e-07	2.28294	2.21509	0.196634	0.255458	6.29334	7.48563	6.95943	7.71261	8.23474	6.68333	6.65922	6.60233	5.14329	4.52788	3.98622	4.73032	4.00365	4.62503	5.14846	4.84586	5.13317	5.33456	4.2703	4.58122	4.57491	4.51973	4.01494	4.4916
8797	TNFRSF10A	0.000968171	2.28276	1.63823	0.503606	0.0348036	4.48599	5.12392	4.18182	5.35569	3.5038	4.25884	4.35805	4.44864	3.3707	3.75027	3.13822	2.75304	3.38698	2.62503	2.5162	2.60882	4.21563	2.17806	1.68533	1.93737	2.18259	3.86765	2.9154	2.03217
647024	C6orf132	0.0260883	2.27808	0.463839	-0.15877	-1.12616	4.29334	4.70888	5.54439	3.86712	1.33387	3.33284	3.5507	2.93937	2.95566	2.94291	3.90375	1.33801	2.65001	1.62503	1.19427	1.80147	2.63067	2.76302	3.90773	0	3.18259	3.86765	2.69301	2.03217
10553	HTATIP2	0.000106465	2.25693	1.9148	0.390838	0.481584	5.18643	6.43471	7.52421	5.86712	6.28807	5.76633	7.02643	4.56309	4.03367	4.11284	4.40125	4.21247	3.48009	4.74051	4.77923	4.1234	3.63067	4.11665	4.49269	3.74472	3.50452	4.23022	3.69301	3.76913
64333	ARHGAP9	0.00014094	2.25256	2.05778	0.0485306	0.0115948	6.42919	8.31049	7.70602	7.02787	6.76844	7.67285	7.74594	6.50722	5.52376	5.82556	5.72179	4.93665	5.49719	5.85926	5.56624	4.93733	4.21563	4.63877	5.67231	5.93661	4.70616	5.23022	6.20608	5.67118
221091	LRRN4CL	0.0148134	2.23346	2.05998	2.10085	1.0947	3.80792	4.68475	5.46192	6.32655	4.34269	4.01091	6.2645	4.96911	5.55939	4.54182	6.18894	5.47776	4.65001	4.68392	5.14846	3.2609	3.04571	1.17806	5.18617	1.93737	3.18259	2.64526	3.82229	3.71436
80329	ULBP1	6.41203e-06	2.23208	1.75199	0.451887	0.115674	7.92062	10.2179	9.48606	10.126	9.0921	8.82116	9.12376	8.7932	8.09972	7.16519	6.90375	7.26313	7.60876	6.75431	7.03976	6.68411	7.54023	7.11752	6.75142	7.4131	7.44588	6.86005	6.48308	6.83522
221336	BEND6	0.00440826	2.22565	2.08474	0.61848	0.264903	5.91225	6.92067	8.78385	8.08629	6.56269	6.25884	8.93008	7.38783	6.30561	5.3606	6.38615	5.70724	6.22102	4.74051	6.26036	5.1234	5.56927	5.11665	5.00726	5.10729	5.96395	4.23022	5.88941	5.20209
94122	SYTL5	0.00681151	2.21885	3.35402	2.23975	1.52059	5.77139	5.93128	7.28135	2.86712	8.38777	5.50276	7.56192	4.93937	3.8732	5.03038	5.57118	4.75304	3.06505	3.84742	6.05225	3.38643	2.63067	1.59309	4.4223	4.32968	1.18259	2.64526	3.15244	3.28851
105374952	LOC105374952	0.0168438	2.21656	1.67713	0.174076	-0.0282965	4.13606	4.58039	3.74999	5.38457	2.37325	4.05585	4.38612	4.87805	4.10918	4.59853	4.46846	2.96918	4.10306	3.07761	3.94517	4.21002	2.67072	3.11571	2.18486	1.01347	3.55604	4.56303	3.1412	4.18879
2150	F2RL1	0.0324441	2.20955	1.63875	1.78598	0.741985	7.68566	7.71567	8.78385	7.35897	8.49375	6.48982	8.46359	5.81383	6.80811	5.94291	7.87699	7.08863	6.33807	6.28799	5.6537	5.2609	6.81389	5.90598	4.80081	5.18529	6.98995	6.32708	2.10805	5.14764
2730	GCLM	5.50917e-06	2.20897	2.15623	0.68307	0.390126	9.15996	10.2574	11.2986	10.9522	10.1841	9.81874	11.3521	10.1024	8.42425	8.73771	9.19947	9.0372	8.24157	8.45843	8.84532	8.68153	8.1037	7.93379	8.44067	8.35417	8.08346	7.85424	8.46023	8.26841
1491	CTH	6.19947e-07	2.20787	1.62421	-0.030364	-0.144649	8.58413	10.0772	9.72353	9.51443	9.31993	8.63364	9.48889	8.12219	7.57281	7.40732	6.92595	7.04152	7.42041	7.22348	6.93573	6.91083	7.54805	7.44383	6.64135	7.43455	7.24932	7.58401	6.90246	7.33326
125050	RN7SK	6.18472e-05	2.20639	0.772243	-0.131505	-0.225933	7.48599	7.85393	9.08527	7.7251	6.5818	6.42594	7.65922	5.74672	5.04627	5.03038	5.30814	6.03844	4.8724	5.18302	5.68612	5.30397	6.53756	5.84102	6.05457	4.89156	5.33234	4.76073	6.55099	5.30518
54106	TLR9	0.00156756	2.18057	1.62006	2.20845	0.731939	4.16502	4.08533	4.69639	3.45208	4.33387	2.59587	3.87262	3.3544	1.78574	3.94291	3.13822	3.07497	0	2.04007	2.19427	1.80147	1.04571	2.59309	3.10037	0.937367	0	0	3.10805	0
389792	IER5L	0.00246017	2.16896	1.48025	0.905244	0.184062	7.48599	8.45415	8.94052	9.27651	7.33387	7.27769	8.67482	8.11595	7.17375	8.0462	7.87157	8.29994	6.50245	7.36199	7.00162	7.64067	5.43802	6.69638	6.22965	7.11728	5.93748	7.02608	7.27758	7.52935
113179	ADAT3	0.028586	2.16552	0.869167	-0.802785	-0.590877	4.71288	5.34905	5.09741	5.21182	4.119	2.02111	4.2841	4.76153	3.35366	3.54816	4.97629	3.92683	4.04893	3.66996	5.1083	3.82538	1.07365	3.85106	3.58505	3.19933	5.15942	4.44168	5.08423	4.33074
353189	SLCO4C1	0.00017626	2.16114	1.82214	0.34921	0.198291	6.44019	8.87275	7.26928	8.58136	7.0063	8.06619	7.02643	7.70867	6.41509	6.31795	5.90375	6.36775	5.90635	6.5158	5.6537	6.32503	5.77363	6.09294	5.10037	5.55208	6.27006	5.81518	5.56748	5.955
5580	PRKCD	0.0290923	2.16072	1.89682	1.23274	0.723554	7.98083	8.40692	10.3311	9.06543	8.57691	7.50276	10.206	8.44308	7.42372	7.87655	9.53868	8.53066	6.94209	7.17177	9.1458	8.0732	5.97087	5.93573	7.93326	7.30159	6.82645	6.48656	7.98149	7.14415
8140	SLC7A5	5.13815e-06	2.14661	1.73423	0.431456	0.173797	11.4141	13.3104	13.1639	13.4624	12.4143	12.0398	12.9299	12.3173	11.4378	10.9111	10.8954	10.9404	11.2917	10.7543	10.4386	10.6695	11.0037	10.8546	10.3298	10.5762	10.9875	10.5912	10.1955	10.6847
140809	SRXN1	0.000192266	2.12854	1.91975	0.180504	0.0784922	10.11	11.1962	13.0042	11.7651	10.9343	10.6566	12.7173	10.9323	9.10974	9.526	10.1337	9.76427	9.28512	9.586	9.57962	9.67491	9.27453	9.33287	9.64817	9.30587	9.33741	9.65462	9.38376	9.43589
3706	ITPKA	0.0122309	2.10655	0.564151	0.432494	-0.171128	4.80792	5.06734	6.0749	6.19116	5.0843	2.01091	4.2002	4.67633	3.8732	4.52788	4.20861	4.21247	3.72801	3.36199	4.19427	3.1234	3.36764	3.30976	3.10037	3.93737	4.35252	3.64526	2.69301	4.4014
166929	SGMS2	0.00580768	2.07925	1.52428	1.88298	0.816697	5.91947	6.1984	8.14173	7.58136	5.88545	5.76579	7.94301	6.02683	6.97418	6.57227	8.744	7.47072	5.92303	5.34134	7.83031	6.40138	4.9526	4.81767	4.95835	4.79535	5.43052	5.51973	5.94918	5.32985
11259	FILIP1L	8.92078e-06	2.07707	2.03036	1.22181	0.447068	8.18643	9.00468	9.92521	9.3142	8.72299	8.67624	10.0956	8.74887	8.71648	8.92876	8.96604	8.90828	7.85946	8.12753	8.41295	8.02064	6.6003	7.34017	7.05457	7.12719	7.43998	7.55215	7.82229	7.81789
100506142	LOC100506142	0.000303036	2.0769	2.58386	1.57565	1.34544	4.67601	4.77942	2.78482	4.30776	5.06849	4.42037	5.41341	3.67356	3.84755	4.79361	3.89496	3.00316	3.55772	3.89707	4.29739	2.86624	2.93988	1.7496	2.25742	1.29351	1.81468	2.00081	2.69301	2.72816
688	KLF5	0.0331734	2.0713	0.89816	2.26198	1.03607	6.44019	6.88291	8.25711	6.70001	6.91884	3.01091	8.21603	5.44187	7.34033	6.009	7.11091	6.19599	5.76549	4.62503	6.6537	4.70836	5.40326	4.65918	5.18783	4.74472	5.43052	4.64526	3.9154	3.61713
6615	SNAI1	1.58348e-05	2.06889	1.21823	1.22917	0.602272	6.80792	7.15819	7.19464	7.49647	6.66004	5.71135	7.05849	5.82472	6.45816	5.82556	6.64918	6.50793	5.83764	4.94696	5.83812	6.31051	5.13317	4.65918	5.10037	5.48894	5.18259	5.00166	5.50036	4.83952
2615	LRRC32	0.0377457	2.0533	1.35838	-0.361416	0.243048	4.80792	5.51095	5.76678	5.67447	3.6558	4.18083	6.08894	5.05484	4.10767	3.64335	4.27572	3.75304	4.18053	5.20999	4.19427	4.61286	3.04571	4.29353	2.10037	4.10729	4.76756	5.23022	2.69301	4.53467
256472	TMEM151A	0.0245144	2.04933	0.473817	1.05565	-0.727793	3.80792	4.12392	5.0749	4.77401	3.6558	2.59587	3.87262	1.3544	4.10767	1.94291	3.62365	3.5604	0.480086	1.04007	2.19427	2.38643	1.04571	2.91502	2.10037	3.52233	2.18259	3.38222	0	3.4472
2512	FTL	0.000124576	2.04307	1.6134	-0.0831766	-0.0752897	14.9726	15.0496	16.238	15.2637	15.0528	14.3584	15.9961	14.3978	12.9652	13.1328	13.9708	13.323	12.7862	13.2704	13.9653	13.4014	12.7083	12.999	14.3768	13.2676	12.8839	13.3392	14.1675	13.3339
3725	JUN	6.83793e-08	2.04068	1.33911	2.41668	1.23638	11.4483	11.9665	12.2053	11.768	11.3053	10.8016	11.8797	10.5952	12.4739	11.6386	11.5937	11.7192	11.1816	10.3541	10.6738	10.4947	9.6595	9.89087	10.2082	9.4668	9.25674	9.59362	9.68217	9.2261
1649	DDIT3	0.00194745	2.02805	1.67538	0.769798	0.247877	8.51677	10.4123	11.0488	10.5229	9.65443	9.10227	11.0319	9.30143	8.3827	8.40682	9.25225	8.67508	7.80708	7.73387	8.98517	8.10303	7.99792	7.3393	8.96413	8.08721	7.43369	7.45735	9.06744	7.67917
4097	MAFG	3.29615e-07	2.00192	1.78842	1.00979	0.386512	10.9788	11.7296	12.2611	12.0366	11.7445	11.0019	12.0752	11.3305	10.8555	10.4798	11.1981	10.908	10.2214	10.1217	10.5619	10.0432	9.79953	9.51993	9.98994	9.68908	9.87327	9.58059	10.1685	9.77978
116496	FAM129A	0.00747872	1.99619	1.46165	0.000730991	-0.118927	8.07845	9.36683	9.48299	8.94393	7.80961	8.30553	9.73309	7.88578	7.56633	7.79466	7.03546	6.84051	7.76549	8.07898	6.10116	6.81269	7.34492	7.72752	5.97074	6.84426	7.98995	8.00281	6.55099	6.69028
2152	F3	0.00300927	1.9939	1.78455	1.54236	1.05943	9.00271	10.4798	9.60002	9.82893	10.22	9.89184	9.35111	8.61109	9.59754	9.86346	9.27335	8.74904	9.32767	9.53129	8.55182	8.14088	7.85431	8.82255	7.2902	6.96885	8.58195	8.8871	6.93247	6.91241
50486	G0S2	2.63875e-06	1.99064	-0.587868	-0.719188	0.172956	4.48599	5.2514	3.95942	5.86712	2.33387	1.01091	3.5507	2.3544	0	0	0	0.753042	1.48009	2.04007	0	0.801468	2.63067	2.76302	2.68533	3.52233	2.18259	0	0	1.4472
286006	LSMEM1	0.00684223	1.98886	1.29341	1.24772	0.314004	7.1049	7.09168	6.52978	5.69553	7.12082	5.77102	5.58649	5.16176	5.93941	5.11582	6.3806	5.4899	4.47655	4.36199	5.77982	4.57252	4.5281	3.62197	5.13557	5.18082	3.85615	3.41854	6.05816	4.60202
2919	CXCL1	0.000424046	1.98436	-0.0363971	3.44255	1.96176	3.07095	3.42348	3.37446	3.45208	0	0.0109074	3.87262	1.3544	6.07114	6.009	4.27572	4.21247	4.28744	4.4551	3.5162	2.38643	1.04571	2.40045	0	1.93737	1.18259	3.06029	1.10805	1.4472
100302736	TMED7-TICAM2	0.00207102	1.96462	0.885507	1.05392	0.586319	7.53651	5.55588	6.13735	7.83934	5.98975	5.35076	6.63143	4.78067	5.7936	5.30644	6.20806	5.53907	5.15915	5.39693	5.61922	4.80147	5.12252	4.85988	4.61839	4.60979	4.13679	4.62528	5.257	4.61242
282996	RBM20	0.00311497	1.96263	1.39526	0.753213	0.389371	8.62554	9.28767	8.34146	8.90501	8.75594	8.02214	8.17275	7.93937	5.99519	8.07098	7.62869	7.98186	6.12394	7.4995	7.24955	7.34836	5.68956	6.78785	7.16646	7.66529	5.43052	6.78822	6.95354	7.4916
7538	ZFP36	0.0109083	1.95996	0.936268	2.24561	1.11315	7.89538	8.82223	9.93479	9.69335	7.31115	7.50476	9.41178	8.02329	8.75869	8.75607	10.1018	9.2952	7.49131	7.65478	9.11015	8.12565	5.50514	6.70003	8.35776	7.94299	5.93748	6.82848	8.0668	7.09652
23086	EXPH5	0.0270659	1.95931	1.30567	0.620542	0.863897	5.29334	5.3558	5.5021	6.25943	4.88577	4.59587	5.87262	4.44187	4.69263	4.70845	4.72318	3.75304	4.06505	4.62503	5.55182	4.60882	2.14332	3.34798	5.14477	3.93737	4.83035	3.23022	4.56543	2.76913
1846	DUSP4	0.000514474	1.9523	1.93042	1.47402	0.983076	11.4093	12.7044	11.6765	12.3162	12.3667	12.2972	11.756	11.599	11.2642	11.9882	10.6841	11.5535	10.8801	11.5958	10.0541	10.9962	9.8385	11.0019	9.09473	10.3622	9.85325	10.778	8.65962	10.3031
126432	RINL	0.0179317	1.9458	1.22761	0.0416646	-0.349947	5.87831	5.23346	5.95943	5.40658	5.89337	4.64666	5.01013	4.05484	5.09987	3.11284	5.22268	5.00765	4.68954	4.20999	5.00567	2.97139	3.85306	4.15991	3.4223	3.2593	4.43052	5.01449	4.42997	4.4014
100132169	WASIR2	0.0427734	1.93269	1.20658	0.419538	1.30453	4.07095	3.53896	4.18182	4.67447	3.33387	2.88538	3.28766	4.05484	3.05876	3.40235	0	3.25554	2.35455	3.36199	4.00162	3.53843	1.78267	2.00813	2.68533	2.2593	2.91956	2.93476	0	2.18417
7296	TXNRD1	3.62143e-06	1.92472	2.03345	0.438294	0.190703	12.5512	13.6395	14.7016	13.8919	13.7559	13.3461	14.723	13.3943	12.1706	12.2082	12.1576	12.1284	12.1022	12.0178	11.6252	11.9291	11.9688	11.9342	11.4594	11.7231	12.0037	11.8447	11.3571	11.7062
7942	TFEB	0.00111246	1.88254	1.2287	0.684881	0.224506	4.94542	6.69222	6.62239	7.52533	5.68243	6.13127	5.35805	5.99826	4.8732	4.9982	5.90375	5.338	4.80201	4.4995	5.08122	4.88893	4.04571	4.49998	4.86524	4.84426	3.76756	4.76073	4.81318	5.03217
440	ASNS	4.80291e-07	1.86221	1.538	-0.0143585	-0.0308552	12.0045	13.5632	13.1548	13.3036	12.8242	12.6453	12.8141	12.4458	11.3234	11.1525	10.47	11.1475	11.0978	11.1288	10.5724	11.2285	11.206	11.4697	10.5785	11.323	11.0874	11.3133	10.6746	11.0757
10797	MTHFD2	4.92922e-06	1.85418	1.60755	0.710629	0.328767	12.0645	13.2336	13.179	13.3159	12.8465	12.3849	13.0584	12.5168	11.9581	11.8071	11.1697	11.765	11.5871	11.3768	10.7419	11.4666	11.2736	11.3008	10.426	11.3759	11.2172	11.1612	10.3175	11.1615
80763	SPX	0.00344089	1.85165	1.55555	1.00421	-0.291693	4.15341	5.61679	6.0749	6.12691	4.5038	4.9651	6.50489	4.81383	4.78574	3.26484	4.46015	4.28152	3.28744	1.04007	4.89471	2.38643	3.85306	4.08495	3.69004	2.93737	3.18259	3.06029	2.9154	3.61713
10071	MUC12	0.00161716	1.83963	1.56018	0.767917	0.253669	4.83037	6.35122	7.37744	6.47256	6.20045	5.89078	5.4893	6.33325	5.31952	5.95041	5.15019	5.8047	4.86396	4.9479	5.1171	5.23887	3.85306	4.84203	4.21585	4.76213	4.22441	4.41301	5.13779	5.37794
9780	PIEZO1	0.00497726	1.83712	1.34701	0.413101	0.311389	8.19771	9.05707	10.3104	9.20147	8.83391	7.99683	10.1037	7.87179	8.12289	7.76799	8.48895	7.34199	7.88918	7.44035	8.43531	7.55015	7.33002	7.21487	7.73223	7.14106	7.49253	7.09016	8.02679	7.45995
11221	DUSP10	1.86941e-05	1.82522	1.36192	1.97265	0.923389	8.4285	8.97651	8.02992	7.60858	8.38363	7.73666	7.90825	7.16176	8.71909	8.37615	7.73515	8.07262	7.56758	7.49136	6.32355	7.32349	6.2914	6.88564	5.9497	6.61588	6.62473	6.03398	5.80849	6.54523
5734	PTGER4	0.0487209	1.82518	1.0182	1.7455	1.05403	6.40914	7.08169	7.67824	7.22467	4.91884	6.4529	7.58316	6.21092	6.10767	7.36077	7.49577	6.77541	4.56755	6.39762	7.57774	6.43082	3.63067	5.63018	6.68533	5.14682	4.27006	5.91828	5.56748	5.00179
3486	IGFBP3	0.0256134	1.81555	1.73445	1.08318	0.468713	7.34397	7.90292	9.14018	9.03252	7.68312	7.52933	9.23369	8.64902	7.42598	7.35546	9.42986	7.78095	6.82216	6.9708	8.85248	6.88893	6.37124	5.82191	7.535	6.42922	6.48637	6.66021	7.43896	7.07398
378805	LINC-PINT	0.0166724	1.80163	1.44733	0.554453	-0.676044	5.39288	5.51095	6.3052	5.18904	5.5038	4.01796	6.40428	5.05484	3.78574	3.52788	5.15258	3.75304	1.48009	2.04007	4.6537	3.1234	3.63067	1.91502	5.74423	3.90165	2.76756	3.54522	4.89095	2.7977
4146	MATN1	0.0358596	1.79733	1.80122	2.12902	0.937029	2.72045	4.02427	5.46987	3.84574	5.03431	3.12527	4.97696	2.93937	4.10767	4.03038	3.95675	3.5604	3.52534	1.16206	3.5162	2.68363	2.63067	2.68056	3.5598	0	0	2.06029	2.10805	2.97077
8829	NRP1	0.0314733	1.79699	1.77121	0.496517	0.282352	10.0296	10.4612	11.6142	10.3823	11.3206	9.70787	11.6443	9.71156	8.93889	8.8498	11.0049	9.41718	9.03373	8.83448	10.4921	8.99376	8.13847	8.44547	10.165	8.55056	8.59198	8.59945	10.1339	8.8993
3164	NR4A1	6.07245e-05	1.79408	1.3378	2.05673	1.2655	8.45945	9.82486	9.81617	10.1978	9.15321	8.8484	9.32597	9.14553	9.80578	8.65208	9.70143	9.40269	9.24556	8.5981	8.43071	8.12269	8.20295	7.55088	7.65542	7.71268	8.31238	6.66021	6.75294	7.60954
2643	GCH1	0.00223083	1.79304	1.3649	0.426914	0.354047	6.39288	6.93128	5.98564	7.55809	5.79331	6.59587	6.50489	6.26129	5.69263	5.65041	5.96604	5.20109	5.97194	5.85871	4.77923	5.60882	4.8006	5.36555	4.00726	5.52233	5.468	5.70245	4.27797	5.35409
692073	SNORA16A	5.39447e-06	1.79014	0.527391	1.78614	1.39434	4.66125	4.64769	4.82351	5.16464	3.42751	2.64791	4.40844	3.76221	3.89457	3.74392	4.17467	3.88269	4.09539	3.07802	3.20779	3.74743	3.57679	2.31961	3.16685	3.07326	2.38053	1.66212	2.33468	2.17395
387914	SHISA2	0.0025668	1.78243	1.741	1.86038	0.775124	5.80792	7.04553	7.94432	6.11504	5.79331	6.88127	8.19455	5.87796	7.24926	7.72427	6.64918	6.65993	5.78387	6.55099	6.28173	5.32503	5.04571	5.30734	4.90773	4.52233	5.22699	6.01449	4.56748	5.03217
400629	TEX19	0.00976706	1.77125	2.25858	-1.13063	-1.00336	4.07095	6.25637	4.83389	3.45208	4.6558	5.22036	6.01013	4.67633	0.785738	4.26484	0.816292	2.338	3.28744	1.04007	0	4.38643	2.63067	3.05252	2.10037	3.74472	3.50452	3.38222	2.69301	3.14764
79642	ARSJ	0.00929374	1.76397	1.22653	0.634366	-0.380213	5.48599	6.09591	6.39683	6.03704	5.61088	5.25884	5.94145	5.05484	4.48618	5.19084	6.54421	5.21247	4.46922	4.04007	4.89471	3.97139	4.67934	5.26552	4.2703	2.74472	4.18259	5.10469	5.3175	4.29146
54541	DDIT4	1.39558e-05	1.76051	0.816667	-0.760141	-0.628622	10.9148	12.9951	12.1832	13.2253	11.1987	11.5331	11.6444	11.1668	9.88333	9.8347	10.0342	9.84844	10.0939	9.54058	10.3488	10.1435	10.371	10.5272	10.8814	10.4967	10.403	10.5125	11.2262	10.4996
6520	SLC3A2	1.37583e-05	1.74435	1.3333	0.585273	0.188611	12.3926	13.3582	13.7389	13.5028	12.8961	12.3629	13.5643	12.525	12.1282	11.9373	12.4275	12.137	11.8213	11.4538	12.1151	11.6532	11.3147	11.3328	11.9648	11.4029	11.339	11.422	11.8698	11.6582
2827	GPR3	6.83391e-07	1.72318	1.48246	1.7295	1.32045	7.83472	8.47402	8.913	9.01686	7.94197	8.31697	8.80438	8.21238	8.08495	8.03878	8.54107	8.54695	8.06129	7.78826	7.77731	7.94867	6.63312	7.10879	6.68533	6.91863	7.04057	6.63015	5.86293	6.76009
1847	DUSP5	0.000104372	1.71606	1.18783	1.26013	0.809223	9.20097	9.40829	10.4767	9.19803	9.1583	8.85796	10.0471	8.10772	8.14329	8.64682	9.0462	8.87975	8.15348	8.23752	8.38903	8.13238	7.67506	8.30607	7.54185	7.89674	7.83505	7.76073	6.92044	7.15929
92241	RCSD1	0.0164007	1.71595	1.09892	-0.0621533	0.522175	5.39288	6.92333	6.69639	6.78598	4.6558	6.9178	5.23252	6.52433	4.42959	4.52788	4.27572	5.07497	4.43428	5.89805	5.6537	4.65945	3.54821	5.64838	5.10037	4.63781	4.08948	5.51973	3.9154	5.03217
3669	ISG20	0.00863913	1.70715	1.21632	0.996434	0.714578	5.24306	5.99886	5.56429	4.92091	6.11369	5.14019	5.57054	2.93937	4.41652	5.21161	4.13822	4.3969	4.07679	4.84742	4.14023	3.97139	3.85306	3.46004	3.64803	3.93737	2.88955	3.64526	4.10805	3.53467
8793	TNFRSF10D	0.00157196	1.70568	1.28266	0.403171	0.464687	9.33699	9.42754	9.51332	9.72681	9.62143	9.02144	9.41797	8.25172	8.78292	8.15237	7.38044	7.82193	8.8088	8.10615	7.68612	7.78263	8.84915	8.13031	7.20828	6.99419	8.32725	7.94767	6.78047	7.46957
2571	GAD1	0.0261602	1.70338	1.45847	0.553396	0.556022	7.1168	8.05353	5.96662	7.25943	8.19676	6.89738	5.69845	6.62413	5.85183	6.80016	6.00712	6.46944	6.18566	6.17942	6.19114	6.58283	5.09374	5.64241	6.2089	4.63781	5.18259	6.00717	6.60335	5.12185
5475	PPEF1	0.0126114	1.69838	1.55107	1.10345	1.23841	2.48599	5.06734	4.37446	5.7251	4.33387	4.9178	4.45759	3.3544	2.3707	0.942914	3.40125	3.75304	2.65001	1.04007	3.5162	3.80147	2.04571	3.29353	3.4223	2.09783	2.18259	0	2.42431	1.4472
3604	TNFRSF9	0.00498156	1.69566	1.39503	2.02241	0.772529	7.20872	8.68933	9.02453	8.39068	6.77682	8.08565	9.53369	7.71454	8.44472	9.35139	8.95057	8.91405	6.93952	8.26208	7.87022	7.58937	5.50514	7.04649	7.12274	6.85623	5.67445	7.43533	7.11927	7.34202
139221	MUM1L1	0.00166384	1.68972	1.16053	0.129464	-0.0512052	9.07095	8.82223	9.97299	9.3618	9.19496	7.89965	9.75527	8.26129	7.0836	7.88543	8.79929	7.82986	7.36883	7.86799	8.24476	7.39392	7.34949	7.64893	7.94832	7.52233	7.37242	7.93681	8.25779	7.51329
8544	PIR	1.41118e-05	1.6726	1.59448	-0.318307	-0.234022	7.62581	8.88742	8.85203	9.7412	8.68261	8.33371	8.45736	9.32029	7.12224	6.37177	6.74889	7.29249	6.86749	6.71663	6.93974	7.34867	7.17441	6.94692	6.83029	7.46443	7.3203	7.14552	6.77238	7.57042
101929723	LINC01914	0.0191462	1.67131	2.22213	0.181682	0.23882	3.19241	3.34404	3.80532	4.11504	4.32845	3.51091	4.38384	4.43687	2.3707	1.48578	2.47926	3.32238	1.06505	2.62503	3.00162	3.19497	0	2.24386	2.00538	3.52233	3.20364	0.780187	2.69301	2.25456
5016	OVGP1	0.0428001	1.66635	0.750945	0.80461	0.244709	7.11318	6.94874	8.27853	7.08572	6.78477	5.32435	7.73078	5.92465	6.63228	6.76044	7.36202	6.8723	6.18176	6.21069	6.8012	6.19379	5.48533	4.92559	6.85606	5.4938	5.92649	5.41785	7.11648	5.94778
133584	EGFLAM	0.0185434	1.65751	1.40291	0.29245	0.831469	5.94542	6.58954	6.62239	6.82131	5.5818	5.65476	6.94301	6.78067	4.3707	5.52788	5.27572	6.01043	5.33807	5.87296	6.00162	6.12816	3.63067	4.72238	5.18783	5.80773	3.76756	5.64526	4.7519	5.85022
4084	MXD1	0.000533054	1.65654	1.04768	1.20086	0.656409	8.89538	9.24639	8.91362	8.99382	9.49626	7.41179	9.11294	7.59281	8.75399	7.95972	8.45632	8.50373	8.19776	7.57922	7.80898	7.90999	7.78042	6.98119	7.46669	7.19475	7.09994	6.91329	7.32721	7.52987
1052	CEBPD	0.0353305	1.648	0.979118	0.940595	-0.0111957	5.18643	4.67141	5.95943	5.95375	3.91884	4.81826	5.54456	4.81383	4.48618	4.19084	4.27438	3.5604	4.38698	0	4.19427	4.1234	4.04571	3.05252	4.55846	3.52233	3.50452	2.64526	2.69301	3.90663
3628	INPP1	0.000594939	1.62154	1.26273	0.663288	0.339005	7.91644	8.78485	9.2236	8.74862	8.10271	7.90347	9.15948	8.07262	7.30036	7.62828	8.46349	7.96144	6.92246	7.33909	8.13971	7.65517	6.91074	6.6406	7.41325	7.22277	6.83477	7.39121	7.17413	7.3003
122953	JDP2	0.000287359	1.61672	1.21214	-0.266626	-0.052536	7.06221	8.96845	7.39683	8.77283	7.53355	7.8438	7.31888	7.88578	6.77191	6.40235	5.07836	6.30763	6.61964	6.34385	6.40372	6.04939	6.38556	6.57037	6.00726	6.77026	6.18259	6.28911	6.90246	6.25258
9709	HERPUD1	1.18425e-05	1.61291	1.21572	0.20622	-0.0132999	9.62961	11.1659	11.3744	11.0552	10.4628	10.2357	10.9151	10.0226	9.50428	9.54314	9.3722	9.51906	9.25537	9.25966	9.31748	9.2281	9.37766	9.01661	9.21641	9.16276	9.13695	9.33687	9.41121	9.22876
27113	BBC3	7.75024e-05	1.61167	0.857671	0.0928059	-0.192277	6.63574	8.22689	8.11593	8.50374	7.11816	6.90567	7.66357	6.77892	6.32365	5.85263	5.97715	6.23977	5.45493	5.28799	6.68612	5.82384	6.53756	6.19672	6.02414	6.27722	5.57491	5.91828	6.39345	6.13535
92126	DSEL	1.22663e-06	1.60825	1.17739	0.887241	0.251779	9.90359	10.1633	10.4743	10.3896	9.81536	9.40221	10.5827	9.40697	9.4113	9.64162	9.78783	9.34642	9.09295	8.86025	8.91194	8.78018	8.48865	8.90541	8.71508	8.38858	8.31511	8.90892	8.63943	8.77476
285429	DCAF4L1	0.0179867	1.60726	1.3078	1.21979	0.795438	6.32433	5.40076	5.28135	4.86712	6.77389	4.71135	5.25114	3.93937	5.45816	4.52788	5.72648	5.48096	4.76549	4.74051	5.28173	4.70836	3.63067	3.23695	5.05457	3.52233	3.76756	3.91828	4.1813	4.4472
5271	SERPINB8	0.000215924	1.60664	1.64805	1.05043	0.559014	7.26735	8.21141	8.62949	8.00785	8.40534	7.53054	8.76502	7.58086	6.84922	7.6719	7.91323	7.59225	6.39215	6.99426	7.72471	6.94982	6.30987	6.57848	6.00585	6.79535	5.96909	6.73909	6.35486	6.76186
4616	GADD45B	0.0120573	1.60382	1.03105	1.54687	0.815479	6.44019	7.30612	7.81741	7.8558	6.79876	6.29885	7.31888	6.71195	6.83463	7.01094	7.97733	6.76427	5.9441	6.28799	7.49876	5.93075	4.9999	5.38802	6.70028	5.91602	4.88303	4.76073	6.99069	5.76524
143903	LAYN	0.021798	1.587	1.37955	0.397003	0.292596	4.80792	5.35143	5.0749	4.67447	4.5038	4.47034	5.94301	4.16176	4.23728	4.52788	4.59833	4.5604	4.43428	4.36199	4.5162	4.19379	4.21563	1.91502	3.90773	3.52233	4.81344	3.38222	4.10805	4.03217
652	BMP4	0.00807199	1.57333	1.31429	-0.250791	0.0836272	7.24088	7.76333	8.3546	7.58459	6.97773	8.00881	8.2372	6.68353	5.83013	6.6458	6.71111	6.3229	6.38698	6.74272	7.15711	6.5608	4.85306	6.32101	6.89479	6.58122	5.98995	6.675	6.80849	7.03966
5971	RELB	1.36916e-05	1.56996	1.14056	1.7137	0.994836	7.79887	8.55156	9.10594	8.55362	7.70427	7.9651	8.94669	7.67633	9.00925	8.9069	8.86809	8.77818	8.19346	8.25195	8.37544	7.86608	6.51331	7.23623	7.08906	6.89156	6.48637	7.46969	7.29813	7.45341
10253	SPRY2	6.08521e-08	1.56957	1.45228	1.09768	0.825333	10.4034	11.0068	11.2537	10.872	11.2988	10.5323	11.0162	10.2194	10.2939	10.3212	10.3579	10.3828	9.9157	9.97446	10.1987	10.1776	9.39704	9.48599	9.13798	9.23658	9.20413	9.38531	9.14184	9.23383
11015	KDELR3	0.0361097	1.56906	0.943132	0.164295	0.350815	6.73763	6.95486	8.38569	7.18904	6.19186	6.11943	7.52798	6.92426	6.26147	5.5563	6.71111	6.16742	6.30566	5.46238	7.2944	6.37993	5.13317	5.54756	6.51491	5.79535	5.38288	5.85107	6.77269	6.03248
3678	ITGA5	0.000187339	1.56029	1.23021	0.8674	0.499536	10.4024	10.9223	11.6886	11.2151	10.9281	10.097	11.4784	10.4046	10.0806	10.3026	10.9991	10.5168	9.91112	9.89891	10.5457	10.072	9.28426	9.46968	9.82272	9.4105	9.28116	9.72098	9.85297	9.57444
90952	ESAM	0.00217041	1.53941	1.4294	1.10638	0.260694	5.76718	5.64733	5.86065	6.01442	6.15918	5.25073	6.85527	4.58435	5.73468	5.76559	6.28537	6.28121	5.10944	4.97088	6.21738	4.38643	4.17499	4.40549	4.52664	4.02483	4.93748	4.78447	5.02527	4.89412
105374105	LINC02014	0.013405	1.53622	0.343102	-0.558691	-0.564781	5.34397	5.69642	5.70836	5.18904	4.14123	3.81826	5.01013	4.19571	3.59309	4.46648	5.06422	4.68394	3.93952	5.28799	4.91309	3.64277	4.36764	3.95942	4.46961	2.99626	5.04057	4.94196	5.33044	4.72952
100132541	GXYLT1P3	0.00460627	1.5345	2.74345	1.00005	-0.0382856	3.07095	2.42348	4.18182	3.45208	4.6558	4.01091	5.13566	4.16176	3.3707	2.52788	1.81629	3.5604	1.48009	1.04007	2.77923	1.82253	1.04571	0	2.68533	3.2593	2.76756	2.06029	0	2.4472
1969	EPHA2	4.74399e-06	1.53218	1.21195	1.46078	0.8092	10.2912	11.288	11.2571	11.5821	10.6102	10.5608	11.2561	10.7102	11.1607	10.7908	10.889	11.046	10.5936	10.2196	10.1978	10.2692	9.90366	9.81438	9.06151	9.51007	9.92738	9.37414	9.12578	9.61618
687	KLF9	0.00721339	1.52439	1.34438	2.36441	1.95098	4.48599	5.89109	6.80481	6.59504	6.03431	5.40322	6.35805	5.26129	5.46259	4.19084	6.10169	5.45348	5.19433	4.20999	6.10116	4.04939	4.29364	4.59309	4.68533	4.10729	2.18259	1.06029	5.39345	3.11463
9586	CREB5	0.0299387	1.51897	1.37665	1.75309	0.653191	9.03674	8.89845	10.3196	8.63088	9.97552	7.59189	10.7269	8.02211	9.08755	8.66779	10.5122	8.8198	8.11016	7.43667	9.12222	8.01864	7.83657	7.09527	8.2902	7.58776	7.38956	6.76073	8.30772	7.61691
19	ABCA1	0.0218689	1.512	1.67352	1.13256	0.398667	8.65011	9.8204	11.3266	9.00154	9.70546	9.32322	11.5982	8.81793	8.92185	9.09834	10.3731	9.47222	8.81791	8.54543	9.20829	8.35831	8.64064	8.10957	8.1409	7.85958	8.33005	8.23022	8.21511	8.5599
7494	XBP1	2.51897e-06	1.50728	1.21111	0.303118	0.0469217	11.2218	12.6446	12.4249	12.6269	11.8366	11.8021	12.2297	11.8651	10.9559	11.1175	11.0517	11.306	10.8779	10.7137	10.7773	11.0374	10.8428	10.7573	10.5462	10.7427	10.7949	10.9239	10.626	10.8739
1839	HBEGF	0.00106762	1.50418	1.02384	1.0776	0.481774	7.31888	7.25003	8.71029	7.6353	7.37827	6.66912	8.1319	6.81383	6.89426	6.54952	7.73515	6.92297	6.51351	6.65478	6.19427	6.35606	6.71813	6.25011	6.3483	5.58122	6.20496	6.01449	6.3175	5.25456
102465454	MIR6758	0.00294723	1.49827	1.15566	0.174319	-0.0243852	4.42516	4.97949	4.88212	4.94486	4.88811	3.54156	5.24979	4.18174	4.17415	4.31629	4.08306	3.85042	3.95676	3.95719	3.9476	3.76755	3.41459	2.94676	4.08166	2.79555	4.04692	3.58918	3.71447	4.37607
80709	AKNA	0.000164277	1.49173	0.958094	-0.164885	-0.0410557	8.96521	9.97735	10.5874	10.1104	9.296	8.57233	10.4847	9.1528	8.23989	7.94045	8.62876	7.94287	8.25434	8.20308	8.50733	8.28253	8.35472	8.34512	8.75231	8.22129	8.45756	8.21004	8.36922	8.37468
639	PRDM1	0.00531585	1.47982	0.998033	0.00491738	0.800033	4.94542	5.30612	5.37446	5.78359	5.97773	4.33284	5.01013	4.16176	4.69263	1.94291	2.40125	3.65993	4.25267	4.36199	4.00162	3.2609	4.9526	3.59309	3.68533	3.2593	3.98995	2.86765	2.10805	3.71142
345193	LRIT3	0.0163166	1.47334	1.42514	1.48541	0.263905	5.07095	4.59341	5.18182	4.18904	5.24076	4.76579	5.48143	3.3544	5.03367	5.8498	5.30563	4.21247	4.8724	2.62503	4.5162	3.50191	3.36764	3.45107	3.80081	2.52233	4.35252	3.64526	2.69301	3.76913
11145	PLA2G16	0.0189803	1.47294	1.07561	0.228853	0.485541	7.20024	7.77601	8.44487	7.53954	7.3451	7.11943	8.34294	6.56386	5.42959	6.9982	6.83866	6.37092	5.90635	6.97505	6.97563	6.80709	5.43802	5.96378	7.10037	6.56672	5.08948	6.37939	6.56748	6.68561
6720	SREBF1	8.42564e-06	1.46673	1.23	-0.335928	-0.568401	10.17	11.4835	11.2155	11.5748	10.3995	10.9093	11.2278	10.9605	9.48932	9.27998	9.65887	9.2638	9.58627	9.05981	9.17964	8.93636	9.89903	9.9673	9.06506	9.64555	10.1669	9.83006	9.08451	9.95423
9001	HAP1	0.000399599	1.45476	1.45331	0.383531	0.207199	6.9099	8.20686	6.73752	7.55497	8.56334	7.10667	6.85246	6.88096	6.59875	6.25526	5.36364	5.85526	6.18053	5.82143	5.75682	5.60882	5.63244	6.13659	6.25212	5.56905	5.06954	5.84166	5.36732	6.26027
10865	ARID5A	0.0447248	1.45465	1.0212	0.976015	0.4717	6.89505	7.11278	8.81351	7.67447	6.53315	6.94164	8.67542	6.61179	6.52535	6.4674	8.18739	7.49643	6.26603	6.44446	7.25496	6.69386	5.81865	6.36959	6.22965	6.2593	6.21925	5.48656	6.54267	6.52402
5079	PAX5	0.0342771	1.45426	2.62368	-0.198239	0.121326	2.48599	6.10998	3.69639	4.56756	6.97773	6.01091	3.87262	4.67633	0	3.8498	3.12663	1.75304	1.80201	3.62503	2.77923	1.80147	1.04571	3.05252	3.4223	3.52233	0	4.38222	3.10805	2.03217
23645	PPP1R15A	7.043e-06	1.44828	0.997505	1.04825	0.304604	11.5654	11.6146	12.2076	11.8499	11.7335	10.7187	12.1169	10.8654	11.3758	11.0324	11.3253	11.2817	10.5828	10.2915	10.6384	10.528	10.1158	10.249	10.6371	10.4426	10.06	10.1352	10.4377	10.1894
684959	SNORA25	0.0218003	1.4436	1.18398	0.797963	0.369938	4.77435	4.63687	5.07358	5.15324	4.60768	3.73936	5.35621	4.89632	4.20284	4.68083	5.14879	3.75647	4.8162	2.60155	4.70129	3.9578	3.58833	3.53985	3.6257	3.10976	3.01161	4.13832	3.45629	3.99087
150	ADRA2A	0.0140348	1.42956	1.77373	-0.00975609	-0.155434	6.34397	6.58335	6.0749	7.39068	8.6558	6.53447	5.79862	6.78067	6.26147	5.46648	4.77049	5.30763	5.8724	4.84742	5.00162	5.50191	6.31249	4.23695	5.10037	5.02483	6.13679	4.76073	5.50036	5.4472
400658	C18orf65	0.0113586	1.42845	0.551599	-1.24214	-0.615291	4.65591	5.35629	5.32134	5.3344	4.6558	4.47034	3.87262	4.16176	3.10767	3.52788	2.81629	3.92297	5.06505	4.4995	2.5162	3.80147	3.69877	3.8253	2.68533	4.74472	4.35252	4.86765	4.56748	4.55573
9572	NR1D1	0.0440078	1.42226	1.20374	0.536127	0.0864997	7.39111	7.62072	9.0616	8.10625	7.71824	7.30913	8.69854	7.57966	6.92508	7.06287	8.49215	7.47307	6.78459	6.61408	7.97226	6.78372	6.36206	6.05674	7.25047	6.82135	7.05221	6.1446	7.74122	6.87063
360	AQP3	0.0188945	1.42079	0.600897	0.29647	0.745656	6.59792	6.54443	5.71502	6.87834	6.09994	4.71135	6.38359	5.26129	4.3707	2.94291	5.46015	4.75304	3.8724	4.28799	5.83812	5.32503	5.13317	4.94503	4.90773	5.06665	4.35252	2.06029	5.39345	4.53467
101927989	LOC101927989	0.0296351	1.41738	0.137236	1.0097	0.472289	4.29334	4.58647	5.41886	6.02362	5.03431	3.03197	4.34588	2.78954	2.78574	4.26484	4.79582	2.5604	3.90767	3.20999	1.77923	3.36026	4.21563	3.00707	4.68533	2.74472	2.50452	2.06029	2.10805	3.69513
415116	PIM3	9.70148e-05	1.41251	0.705809	0.550663	0.238367	9.3177	9.62025	10.0592	10.4381	9.14677	8.89049	9.56644	9.00475	9.20751	8.98457	9.40659	9.06392	8.66991	8.8684	9.11453	8.76057	8.09556	8.60711	8.2089	8.87366	8.94213	8.56559	8.3028	8.64943
145864	HAPLN3	0.000653339	1.41101	0.652251	0.428293	-0.109036	6.55208	6.82336	7.08304	7.23976	5.53394	6.5655	6.27862	6.28514	6.26147	6.3414	6.81577	6.16243	5.8724	5.30649	6.60748	5.64539	5.43802	5.24414	5.7728	5.59922	5.64203	6.08092	6.09784	6.04712
64411	ARAP3	0.000191945	1.40248	1.36165	0.195948	0.172539	8.74127	9.1179	9.28574	8.76333	9.12964	9.051	9.18958	8.37468	8.19197	8.03331	7.13822	7.68543	8.25081	8.21972	7.07691	7.40785	7.81703	8.0565	7.35769	7.06707	7.93132	7.76418	6.86991	7.69973
7076	TIMP1	0.00141249	1.39789	1.26299	0.174054	0.146712	9.16754	9.19003	10.5991	9.62943	9.65483	8.85464	10.4471	9.08998	8.75872	8.34329	9.0478	8.53054	8.75224	8.35349	8.80959	8.65566	8.13176	7.96019	8.73008	8.17255	8.44805	8.31768	8.74467	8.47373
388403	YPEL2	0.0190238	1.39322	1.14478	0.560131	-0.0682449	6.65591	7.45139	7.63185	8.42936	6.08876	7.09837	8.3386	7.64902	6.88377	6.19084	7.16502	6.79744	5.41082	5.94696	6.55182	6.61397	6.04571	5.86922	6.38577	6.29492	5.70616	5.51973	7.21657	6.35409
91373	UAP1L1	0.00947897	1.38853	1.14416	-0.0813785	-0.139169	7.61527	8.17658	8.10099	9.11384	8.25884	7.37111	8.22469	8.17458	5.97448	6.12203	7.85991	7.00097	6.23497	5.99426	7.6537	6.84329	6.47197	6.16709	7.66071	7.1528	6.09607	6.43931	7.21668	7.53084
4007	PRICKLE3	0.00349444	1.38255	1.06535	0.649333	0.358825	6.33148	6.80232	7.69329	6.70149	6.12829	6.49547	7.43466	6.20137	6.23695	6.24327	6.25684	6.27006	6.03467	5.84966	5.63004	6.33071	4.73796	5.8785	6.03111	5.35083	5.69132	4.94883	5.86033	5.9093
10095	ARPC1B	0.00854425	1.37065	1.01111	0.16633	0.141898	8.71825	9.18849	10.1832	9.75294	8.61461	8.68315	9.8249	9.28212	7.96224	7.98232	9.12138	8.5139	8.09692	7.97463	8.9601	8.45047	7.8361	7.77514	8.70766	8.04142	8.01799	7.75217	8.80921	8.33515
26577	PCOLCE2	0.000484916	1.37028	1.38991	0.442496	0.216135	6.65749	7.20484	7.77534	7.29338	7.55475	6.5187	8.04255	6.89356	5.78574	6.19084	6.96604	6.55229	6.08	5.97127	6.58659	5.95161	5.9526	6.04882	5.34121	6.10729	5.51228	6.01449	6.09022	6.10793
100506190	LINC00963	0.0116304	1.36901	1.13235	0.567159	0.190987	6.99727	7.87732	7.36355	8.35353	7.25411	7.28974	7.2946	7.80658	6.85529	7.15434	6.82844	7.19848	6.31384	6.97405	5.87774	7.36621	5.64896	6.54094	5.59222	7.33352	5.82645	6.58961	6.63384	6.71801
54913	RPP25	0.000186906	1.36513	0.93836	-0.254733	-0.235234	7.39288	7.72218	8.41886	7.90054	6.70194	7.55007	7.76929	7.70608	6.40045	6.33523	6.66178	6.82923	6.46252	6.65212	6.2287	6.96134	5.85306	6.84387	6.62393	6.65308	7.04057	6.64946	6.5448	7.01079
100532742	PIR-FIGF	3.54528e-05	1.36272	1.42772	-0.273748	-0.406295	6.6384	8.06029	8.09001	8.86632	7.9923	7.61259	7.80542	8.50472	6.30437	5.69367	6.35301	6.60661	6.17456	5.73235	6.04678	6.47378	6.56545	6.27122	6.49874	6.86872	6.6677	6.1724	6.29617	6.91639
9466	IL27RA	0.00207671	1.35325	0.886402	0.533348	0.350508	6.29334	7.32753	7.28135	7.19046	6.03431	6.31469	7.33206	6.54423	6.05252	6.28276	6.64918	6.11831	6.36273	5.74051	6.42233	5.84586	6.05174	5.87595	5.4223	5.32968	6.35252	5.76073	5.36454	5.4916
100188954	DNMBP-AS1	0.0185683	1.35147	0.876114	-0.202892	-0.431261	5.25236	5.1171	5.26094	4.86712	5.87303	3.9178	4.49666	4.3086	4.95165	4.63512	4.65083	4.07497	4.15251	4.95893	3.77923	4.50842	3.68956	3.50873	3.82669	4.06665	4.57491	4.48656	4.69065	5.37202
8572	PDLIM4	0.00131643	1.34523	0.947403	0.194417	-0.162098	8.48488	8.93497	9.94106	9.02644	8.13275	8.65228	9.5988	8.41221	7.94517	8.1246	8.53629	8.08905	7.52357	7.84515	8.2454	7.65493	7.59138	7.9004	7.71508	7.79957	7.50865	8.24939	8.10837	8.05103
6004	RGS16	0.00150831	1.34494	1.35115	-0.0846233	-0.159266	10.6779	11.8862	10.9379	11.2203	11.6725	11.7615	10.7553	10.5578	10.4555	10.0817	9.38919	10.1106	10.2725	9.98989	9.37914	10.0968	10.1238	10.2619	9.02221	9.93455	10.3461	10.3757	9.40954	10.2441
353322	ANKRD37	2.98264e-05	1.34484	0.470365	1.6115	0.456133	4.40226	4.13071	4.94669	5.60938	3.80418	3.82398	4.51351	3.44946	3.84468	2.92048	4.24375	2.82655	3.3197	2.06473	1.69827	2.1313	2.93057	3.28987	3.97029	3.51895	2.83419	1.58017	1.35843	1.61668
6281	S100A10	0.0276587	1.34461	0.858167	0.231256	-0.116242	9.40485	8.44585	10.6576	8.98606	9.12829	8.06619	10.0224	8.33168	8.3093	8.16208	8.62365	8.62032	8.25487	7.5158	8.22769	8.32699	7.99115	7.58167	8.43576	8.10729	7.9173	8.11014	8.53431	8.22856
4734	NEDD4	0.0429873	1.34459	1.47991	0.647839	0.404786	7.98051	8.6506	8.27354	9.00667	9.37199	8.04433	8.65398	8.38231	8.73573	7.68438	7.43417	7.87838	8.6985	7.44095	7.32769	7.29332	8.73052	6.92188	5.90773	6.97285	8.20572	6.93066	7.01469	6.99024
116442	RAB39B	0.000143132	1.34453	1.03041	0.166348	0.0440693	8.56939	9.91106	10.0662	9.84868	9.24227	9.0305	9.76015	9.10595	8.66838	8.48981	8.34928	8.66282	8.44875	8.53192	8.25518	8.44532	8.34033	8.53248	7.98911	8.1553	8.21602	8.64901	8.01027	8.6296
64506	CPEB1	0.023704	1.34018	1.18769	0.295425	-0.398391	5.73392	7.29385	7.78668	7.32655	7.13109	6.27769	7.74545	6.37677	6.51366	5.73962	6.32732	4.5604	6.08913	4.36199	5.6537	4.2609	6.67506	5.35098	6.29329	4.46093	6.24868	5.18958	5.7519	4.76913
4780	NFE2L2	0.00181786	1.3352	1.1863	0.90205	0.406063	10.1561	10.9655	11.793	11.1926	10.8451	10.2651	11.894	10.5074	10.5478	10.4901	11.1187	10.6242	10.1584	9.95232	10.6019	10.0842	9.45969	9.52321	10.1825	9.60099	9.79282	9.62415	10.0246	9.73105
10058	ABCB6	3.37889e-06	1.32737	1.35755	-0.134734	0.00182152	8.75934	9.8445	10.1816	10.0573	9.5202	9.61509	10.112	9.71618	8.00656	8.00488	8.56599	8.53713	8.53888	8.03463	8.51335	8.57391	8.40074	8.21195	8.58411	8.33644	8.34468	8.39217	8.25705	8.65959
8871	SYNJ2	0.0107036	1.32063	0.981809	1.07291	0.326897	8.04268	8.10823	9.23204	8.1221	8.16383	7.53447	9.11979	7.33168	8.1043	8.15198	8.68702	7.95608	7.90676	7.12044	7.54594	7.34218	7.76215	7.04705	6.40719	7.00615	7.48637	7.65275	6.3175	7.15111
10769	PLK2	0.000818851	1.3159	0.907907	0.13211	-0.0705185	11.0085	11.6814	12.1472	12.0053	11.4066	10.8352	12.1189	10.8498	10.6917	10.2099	11.0872	10.5109	10.6128	10.0691	10.6673	10.3401	10.7615	10.0293	10.6431	10.145	10.6909	10.1863	10.698	10.3961
102724094	LOC102724094	1.83063e-05	1.314	0.976322	0.681071	0.831144	4.57345	5.1789	4.90232	5.2555	4.60789	4.57569	4.91993	4.45594	3.53258	3.44541	3.31879	3.79335	3.9981	3.15228	3.69677	3.84329	3.04571	4.0855	3.84791	3.67505	2.64972	2.5628	2.17033	3.98301
3755	KCNG1	0.00296455	1.31333	0.508018	-0.206834	-0.0230002	8.37997	8.95679	10.2105	9.43965	7.81552	7.89836	9.38675	8.66502	7.66237	7.68775	7.97537	7.41181	7.85912	7.82489	8.02716	7.76147	7.26098	8.19761	7.93957	8.3354	8.00277	7.675	7.80849	8.07838
1978	EIF4EBP1	1.87699e-05	1.30165	0.889191	-0.120102	0.026927	10.7387	11.6761	11.6958	11.5307	10.8584	10.9999	11.2938	10.8392	10.162	10.2056	9.45292	9.90258	10.1392	10.3115	9.543	10.3175	10.1225	10.3374	9.67521	10.2995	10.3374	10.2936	9.6472	9.9253
90271	OLMALINC	0.000982648	1.29929	1.21255	-0.324954	-0.555748	8.17178	9.98031	8.18182	9.38578	8.7685	9.53981	8.19695	8.86747	7.68257	7.56813	6.03413	6.51293	7.29889	7.02719	5.77923	6.76929	8.34492	8.09458	6.4223	7.66074	7.50452	7.8612	6.79455	6.93733
345630	FBLL1	0.0173586	1.29409	0.702345	0.231563	-0.0899076	6.86103	7.85811	7.65986	8.01686	6.72619	6.81826	7.45759	7.02683	7.02414	6.63654	6.86069	7.22878	6.65001	6.43238	6.92219	6.45968	5.13317	6.62652	6.71508	6.74472	6.39205	6.48656	6.68858	7.2567
117581	TWIST2	0.0277305	1.29374	1.29315	-0.132475	0.738697	5.18643	4.59341	4.95943	4.67447	6.21652	3.79791	4.87262	4.52433	1.78574	2.94291	3.40125	1.75304	3.06505	4.4995	1.19427	4.60882	3.63067	3.40045	3.10037	4.10729	0.182593	3.86765	2.10805	4.25456
610	HCN2	0.032211	1.29111	1.23803	0.499424	0.52165	5.21444	6.93849	7.27809	6.96926	6.93145	6.65097	6.5507	6.05484	4.93269	6.21625	6.72224	5.91805	5.14718	5.82143	6.86281	6.04674	5.04571	5.31003	5.7728	5.10729	5.47955	5.38222	5.41647	5.51329
6510	SLC1A5	0.00111379	1.29106	0.996687	0.242984	0.145588	12.0439	13.0642	13.0528	13.2382	12.5183	12.3413	12.9553	12.4069	12.1342	12.0344	11.4869	11.9317	12.0926	11.937	11.3408	11.8272	11.9235	11.8924	10.8471	11.5719	11.9558	11.9092	11.0308	11.7194
23516	SLC39A14	0.000288926	1.28221	1.07831	0.755854	0.441657	10.9265	11.8101	11.8623	11.7344	11.8787	11.0023	11.649	10.9878	11.2379	10.8903	10.7868	10.8164	11.1214	10.4176	10.462	10.4736	10.9975	10.3109	9.90853	9.98754	10.6263	10.2452	9.80522	10.0313
1893	ECM1	0.000549368	1.27943	1.17354	0.187401	-0.0248704	6.7348	7.58834	7.23731	8.01997	7.02975	7.43239	7.17847	7.51625	6.02264	6.29216	6.57823	6.77382	5.50746	5.83503	6.80684	6.66844	6.01149	5.91941	6.33371	6.1981	5.62976	6.30962	6.4773	6.50057
387254	SLC7A5P2	0.0318933	1.27936	0.413642	0.676718	0.406103	5.34397	5.88564	4.64748	6.37491	4.79331	4.29631	4.76015	4.93937	4.64372	4.75027	4.92482	2.5604	5.14873	3.68392	3.13287	3.83121	4.9999	4.63749	4.10037	3.3968	4.35252	2.96719	2.80849	4.04414
8739	HRK	0.00246863	1.27627	0.332187	1.539	0.0674491	6.43241	6.20137	6.90823	5.18904	6.0063	4.09837	7.03621	3.81384	4.48618	5.16531	5.88702	4.71446	3.56755	3.04007	3.39529	4.36386	4.74615	4.45546	5.14819	5.27617	3.50452	2.38222	4.09172	4.1185
6541	SLC7A1	0.000459791	1.27431	1.19302	0.791563	0.494654	11.7854	13.131	12.7994	13.1103	12.8296	12.2694	12.8588	12.5432	12.4046	12.154	12.0908	12.1236	12.2707	11.9218	11.576	11.8169	11.9344	11.6059	10.8406	11.3479	11.8435	11.5087	10.794	11.4605
10912	GADD45G	0.015266	1.27325	0.612247	-0.263067	-0.346339	7.52669	7.80674	6.74631	7.81611	6.80579	7.97869	5.72062	6.74672	6.24517	6.40235	5.51673	5.88233	6.64726	5.6379	5.73178	5.69655	5.96247	6.32994	5.95835	6.55208	6.11333	6.59945	5.28815	7.0979
8795	TNFRSF10B	0.0015285	1.27221	1.10705	0.528037	0.309843	12.2201	12.9823	12.6503	13.0378	12.8878	12.5128	12.5115	12.3178	12.2046	12.0576	11.4085	11.84	12.0425	11.8925	11.0697	11.6332	12.0329	11.8169	10.5043	11.4474	11.739	11.6425	10.5255	11.4916
1272	CNTN1	0.0338084	1.26883	1.11177	0.495285	0.585914	8.35635	9.19332	9.08182	8.05694	9.42531	8.58266	8.74545	7.30677	8.23282	7.57541	8.15614	7.46729	8.11792	7.98551	8.25993	7.43082	7.8912	7.13825	8.12274	6.46093	7.90369	7.3457	7.66647	6.53467
3727	JUND	3.84169e-05	1.26279	0.837821	1.53527	0.741455	10.3409	11.2126	12.0003	11.6327	10.4862	10.7178	11.5521	10.7305	11.4661	11.0159	11.251	11.2653	10.6313	10.2574	10.6608	10.2735	9.87464	9.86426	10.3298	10.0666	9.64203	9.63961	9.79104	9.78455
4760	NEUROD1	0.0137431	1.26268	1.25901	0.100744	-0.155913	8.04058	8.85275	9.20101	8.79489	8.8263	8.87819	9.13001	8.04008	7.76588	8.01438	8.28797	7.88233	6.96105	7.69828	8.32869	7.93589	6.58487	7.4395	8.5639	7.25025	7.37242	7.88684	8.32541	7.9629
56155	TEX14	0.0190728	1.25998	1.10694	0.169478	0.58554	4.65591	4.34091	3.54439	4.56756	3.6558	4.18083	4.5507	4.10929	4.10767	3.46648	3.13822	3.07497	4.36273	4.18622	3.19427	3.70836	2.04571	3.68056	2.59787	3.74472	3.08948	3.06029	3.42997	3.52967
11007	CCDC85B	0.0335509	1.25593	0.611997	0.266887	0.0919304	6.26078	7.06258	7.83364	7.10764	6.38807	5.83683	7.22887	6.23513	5.74304	5.3764	6.77001	6.18727	5.33998	5.4499	6.65627	5.93075	5.2521	5.71386	6.25012	6.02483	5.11287	5.41785	6.17327	6.30518
54407	SLC38A2	6.60146e-05	1.25499	1.12972	0.863603	0.308612	12.8778	13.4752	13.1491	13.5124	13.7129	12.8165	13.2578	12.7262	13.0306	12.8619	12.2501	12.6979	12.6157	12.233	11.7049	12.067	12.3736	12.2236	11.4602	11.9372	12.1224	11.9453	11.4127	11.9056
6472	SHMT2	7.7201e-06	1.24814	1.08125	0.0372677	-0.00269508	12.7037	13.8754	13.462	13.7752	13.2089	13.355	13.4103	13.1746	12.2998	12.4077	11.7457	12.181	12.2705	12.2608	11.7766	12.1663	12.3107	12.5308	11.7568	12.2256	12.2861	12.4224	11.6603	12.1163
399473	SPRED3	0.00645052	1.24595	1.31015	1.06163	0.584959	7.62554	8.66785	9.31427	8.15252	8.57522	8.39029	9.57589	7.47558	8.3002	8.08757	8.99451	8.30036	7.77776	7.72161	8.46325	7.81334	7.20752	7.18804	7.32938	7.05142	7.50311	7.07896	7.878	6.97606
100507098	ADAMTS9-AS2	0.0436128	1.24381	1.34566	1.21459	0.558702	4.02204	5.60593	6.23244	3.18904	5.24076	3.7835	5.72062	4.71195	3.24517	3.75027	4.39989	4.21247	2.80201	1.55712	4.6537	3.97139	3.85306	2.92508	3.10037	4.19568	3.50452	1.64526	3.56748	2.03217
112399	EGLN3	0.000385889	1.24273	1.08667	0.0676913	0.164555	5.87831	6.59341	7.04458	6.43608	5.79331	6.61082	6.92574	5.99826	5.212	4.03038	5.70723	5.2449	4.93952	4.84742	4.94916	5.84586	5.56927	4.91502	5.5598	4.93737	4.8797	4.96719	5.01494	5.06191
1191	CLU	0.0275168	1.23563	1.06336	0.162991	-0.034709	12.4008	12.8175	13.1925	13.0091	12.705	12.5184	13.0039	12.5036	11.2819	11.8106	12.6727	11.8302	11.0686	11.519	12.6281	11.5889	10.9068	11.193	12.8443	11.5335	11.031	11.6163	12.6835	11.6127
23616	SH3BP1	0.0268625	1.23304	1.22196	0.491056	0.635012	6.97335	7.97999	8.23954	8.17604	8.35514	7.56081	8.15368	7.25498	7.9172	7.20716	6.87856	6.31233	7.90498	6.91571	6.77077	7.29961	7.36053	6.71774	5.84964	6.50885	7.56829	6.57399	5.79467	6.41408
1316	KLF6	0.0014069	1.22992	0.885202	1.39416	0.577684	11.4662	11.789	12.9179	11.8247	11.4871	11.0148	12.8354	11.2816	12.1712	11.6593	12.3808	11.8084	11.353	10.9146	11.4945	10.9916	10.8098	10.5657	11.1692	10.5335	10.463	10.4959	10.9741	10.5101
5817	PVR	0.00313033	1.22521	1.1461	0.62951	0.365593	9.24441	9.88087	10.0683	9.30117	9.78609	9.61918	9.89864	8.87439	9.3717	9.29865	9.01442	9.26884	9.34511	9.13903	8.49181	8.92198	8.96766	8.8094	7.61498	8.20185	8.7998	8.79268	8.00891	8.83417
23129	PLXND1	0.013953	1.22399	1.14313	0.513433	0.160389	7.51412	7.94884	8.21471	7.93386	8.612	7.20769	8.18326	7.28514	7.85951	6.55762	7.13465	7.05682	7.36376	6.14432	7.20039	6.48797	7.3755	6.09688	6.95835	6.28484	7.10146	5.73272	7.19668	6.52402
54498	SMOX	0.000140173	1.22371	1.04281	0.382525	0.116824	8.92176	9.18298	9.89329	9.54568	9.5001	8.84866	9.82692	8.64442	8.66991	8.2558	8.77049	8.63416	8.34294	8.04305	8.49076	8.39079	8.40765	7.98523	8.38559	7.8704	8.24868	7.8482	8.31072	8.39265
57835	SLC4A5	0.000483037	1.22155	0.850691	0.579734	0.276168	8.46753	9.72735	9.6814	9.68791	8.41963	9.11677	9.6325	8.91184	8.44057	8.65539	8.39062	8.67487	7.96024	8.20783	8.46623	8.31289	7.90869	8.09451	8.61019	8.0646	7.4391	8.04167	8.37001	7.99175
4665	NAB2	1.44671e-05	1.21964	1.0856	1.30939	0.8297	10.3527	11.2383	11.8255	11.6172	11.0617	10.9202	11.5466	10.9692	11.2749	11.1023	11.6078	11.4048	10.9333	10.5523	11.1826	10.8029	9.94804	10.1469	10.0874	9.97281	10.0556	9.99503	10.0692	10.0325
10350	ABCA9	0.00399541	1.21633	1.24487	-0.778523	-0.193532	4.65591	4.79295	5.62239	6.1339	4.97773	4.86889	6.16407	5.3086	2.10767	2.52788	4.33985	3.338	3.65001	3.43238	4.79447	2.7765	4.04571	3.68056	4.05457	4.55899	2.76756	3.06029	4.69301	4.90663
286	ANK1	0.00327129	1.20993	1.26342	0.400466	0.229373	6.89538	8.04919	6.18182	7.64848	7.96808	7.34831	6.94301	6.72944	6.63197	6.51277	6.62365	6.25289	6.42788	6.30685	6.21664	6.38553	5.99549	6.53561	6.00726	5.3968	6.04933	5.81518	6.13041	6.42448
23052	ENDOD1	0.0021038	1.2092	1.34366	0.563618	0.490672	9.11447	9.77301	9.73969	9.60521	10.138	9.61175	9.85546	9.16498	8.66838	8.98591	8.89311	8.90279	8.9251	9.13546	8.15427	8.94357	8.65673	8.86935	7.53336	8.33611	8.13679	9.08405	7.29787	8.67701
64285	RHBDF1	0.0111596	1.20548	1.09153	1.24683	0.777932	7.93319	9.04734	9.03625	9.59059	8.3352	8.47634	9.44191	8.89813	8.70711	8.93493	9.36411	8.77162	8.53541	7.9199	9.31767	8.12918	7.10868	7.51165	8.76413	7.401	7.13575	7.64566	8.29654	7.7125
5327	PLAT	0.00206692	1.20515	0.966891	0.515774	0.158974	7.78061	8.58995	8.50273	9.52962	8.33685	7.99368	8.3899	8.72944	7.90468	7.66743	8.30716	8.25087	7.62497	7.36199	8.10716	7.60882	7.23553	7.46025	7.41778	7.46875	7.20475	7.45261	8.05559	7.35409
8660	IRS2	0.00813301	1.2025	1.04539	1.1072	0.56234	9.4285	9.77993	11.0746	10.2594	9.86525	9.30863	11.1885	9.55162	9.9089	9.58681	10.379	9.79744	9.35723	9.1499	9.8895	9.09609	8.84337	8.59027	9.54608	8.75275	8.7868	8.50738	9.27797	8.67121
692227	SNORD104	0.0150234	1.19867	-0.0488606	-0.256753	-0.393372	5.31531	5.34772	5.7049	6.47534	3.6344	4.71113	4.99422	4.51341	4.20485	4.79567	4.47227	3.90476	3.35987	4.70076	4.24576	4.52468	3.82066	4.43105	4.5247	5.2722	4.95865	5.08014	3.78268	4.5831
833	CARS	3.41016e-06	1.19133	1.02039	0.10295	-0.0111408	11.2354	12.073	12.1339	11.9042	11.8213	11.5271	11.9559	11.3585	11.0032	10.699	10.288	10.6966	10.6925	10.6578	10.2437	10.6365	10.8339	10.7663	10.2897	10.6914	10.8049	10.6489	10.1782	10.643
2101	ESRRA	0.000438078	1.19116	1.13836	0.459803	0.243241	8.42754	9.5124	9.7995	9.41292	9.25404	8.96268	9.736	8.98844	8.52688	8.70324	9.14644	8.41273	8.36484	8.14069	8.92024	8.49727	8.0687	8.04276	8.35926	7.91699	8.2305	8.00601	8.27525	8.43832
22809	ATF5	0.0360835	1.19003	0.477045	0.138867	-0.122851	9.80069	10.6387	11.237	10.9938	9.27052	9.51939	10.9943	10.034	9.53131	9.86604	10.212	9.84876	9.24532	9.43077	9.9755	9.75969	8.92087	9.3897	9.87041	9.72908	9.44659	9.6433	10.0133	9.79952
9510	ADAMTS1	0.00361373	1.18621	0.96503	1.14627	0.424319	10.0212	10.3296	10.9774	10.6317	10.4426	9.84395	10.8184	9.97025	10.6885	10.3475	10.2047	10.0852	10.1626	9.82776	9.11872	9.32912	9.7939	9.72485	8.62785	9.06852	9.76405	9.65648	8.23637	9.08397
8639	AOC3	0.00427621	1.18109	0.644928	1.24625	0.546168	6.69817	6.88242	7.23273	6.2115	6.79905	6.24476	6.99702	4.83932	6.74556	6.61706	7.02575	6.59299	5.81552	5.72685	6.58659	6.05205	5.85306	5.48363	5.43441	5.52935	5.7973	5.46855	5.3175	5.41299
10019	SH2B3	0.000122486	1.18013	0.73314	0.807249	0.489531	8.96172	9.85209	9.52167	9.79199	9.19812	8.89666	9.63055	8.61415	9.08139	9.4684	9.16673	9.11937	8.67475	9.19885	8.9391	8.75231	8.29837	8.63401	8.36725	8.10729	8.62968	8.50421	8.16116	8.31184
135112	NCOA7	0.013371	1.17615	1.1098	0.259851	-0.0938444	7.53038	8.61756	9.14265	8.78	7.99819	7.9178	9.53813	8.35108	7.26401	7.40921	8.16172	7.81374	6.80201	7.29745	7.4422	7.69224	6.66101	6.92848	8.14565	7.63085	7.10146	7.33642	7.82914	7.34226
2617	GARS	0.000345132	1.16932	0.970047	0.119844	0.0283985	12.3869	13.3547	13.2562	13.2261	12.8874	12.7347	13.0783	12.7264	12.2507	12.2865	11.5161	12.1748	12.118	12.211	11.4089	12.1244	12.1013	12.1382	11.3245	11.9826	12.1463	12.238	11.389	11.9755
373509	USP50	0.0302276	1.16741	2.21027	-2.41045	-0.471813	4.07095	1.11845	4.41886	3.56756	4.24076	3.71135	5.10528	4.28986	0	0.0429657	0.881685	0	2.13811	2.70298	3.83812	0	0	0.523004	3.95835	4.02483	2.18259	3.91828	4.4656	0
81606	LBH	0.000895406	1.16631	0.939396	1.00887	0.597069	8.45753	8.9607	9.54188	8.95987	8.74326	8.20073	9.55912	8.50922	8.60897	8.24441	9.28593	9.08843	8.12394	8.17449	8.632	8.65009	7.77363	7.75422	7.87067	7.85623	7.82645	7.57599	7.60789	8.18191
3475	IFRD1	9.97317e-08	1.16618	1.04956	0.193056	0.0496302	11.2999	12.1708	12.2086	12.1445	11.9258	11.6742	12.1021	11.6553	11.0099	10.9631	11.0911	11.0315	10.9382	10.805	10.8099	10.9689	10.8218	10.8394	10.7385	10.7595	10.7831	10.9267	10.7805	10.8332
6533	SLC6A6	0.0112677	1.16428	1.21759	0.475598	0.127748	10.8445	10.5245	10.3466	10.5151	11.8102	10.112	10.4061	10.1155	10.5086	9.95457	9.26027	9.92876	10.2298	9.58792	8.8844	9.55863	9.93541	9.59783	8.69019	9.35002	9.91815	9.5187	8.7837	9.52922
3726	JUNB	0.00626813	1.159	-0.0104408	1.22471	0.418049	7.98583	8.68082	8.44055	9.82552	7.29966	7.273	7.96158	7.72073	8.99523	8.57534	8.62309	8.33476	7.75141	7.5158	8.06463	7.96992	6.75995	7.41095	8.43528	7.69055	7.06667	6.77696	8.12965	7.65627
2936	GSR	7.26797e-05	1.15797	1.13335	0.195504	0.167448	11.3379	12.0644	12.8444	12.2367	11.9076	11.8363	12.7568	11.8842	11.1912	11.2847	10.9007	11.217	11.2041	11.1512	10.8612	11.2648	11.0355	11.0862	10.728	11.0017	11.0156	11.1447	10.7291	10.9221
64782	AEN	0.00242859	1.15005	0.953768	0.270412	0.131132	11.0095	11.3783	11.3891	11.7405	11.4213	11.1508	11.3511	10.809	10.7786	10.5492	10.1302	10.5364	10.7033	10.4729	9.85649	10.4045	10.6109	10.6114	9.38619	10.3086	10.7746	10.4879	9.3751	10.2751
836	CASP3	0.00543775	1.1378	1.03397	0.678303	0.222786	11.2806	11.4328	12.8231	11.9454	11.6429	11.1171	12.8859	11.4207	11.2331	11.2265	11.8759	11.5381	10.9245	10.9305	11.1781	11.0184	10.729	10.8116	10.5568	10.8334	10.7234	10.7847	10.8366	10.8156
7453	WARS	0.00258275	1.13403	0.887621	0.0525618	0.0649176	11.7641	12.5031	13.6115	12.6005	12.116	11.9696	13.3899	12.0179	11.7021	11.5678	11.4786	11.5094	11.6543	11.5344	11.533	11.5855	11.6333	11.4847	11.3979	11.4271	11.6241	11.5606	11.4157	11.4472
7030	TFE3	0.00354664	1.11644	1.03806	0.410363	0.0968065	10.2664	11.0765	11.7571	11.2223	10.7248	10.6815	11.7558	10.8466	10.0786	10.1944	10.7405	10.3221	9.71339	9.65985	10.6586	10.0496	9.62868	9.65257	10.4925	10.0828	9.64516	9.62203	10.4635	9.96348
10209	EIF1	3.24444e-08	1.10003	0.774812	0.506979	0.131347	14.1143	14.5213	14.6353	14.4996	14.4123	13.891	14.3958	13.7704	13.8168	13.6649	13.5893	13.7962	13.3353	13.3169	13.3513	13.3613	13.2003	13.3323	13.4005	13.4372	13.113	13.2613	13.2312	13.2339
25976	TIPARP	0.000741389	1.09819	1.14244	0.665559	0.366324	9.42775	9.69491	10.5222	10.0505	9.91465	9.42625	10.7759	9.75561	9.38226	9.51273	10.0134	9.91729	9.21278	9.34771	9.50305	9.56522	8.5849	8.83754	8.91217	8.96804	8.76807	9.0166	9.20933	9.16947
6509	SLC1A4	6.58925e-05	1.09807	0.796909	0.142519	0.0277758	9.73629	11.1904	10.379	10.9982	9.92138	10.3146	10.5364	10.3269	9.24915	9.67596	9.27694	9.70399	9.13311	9.55241	9.29354	9.46801	9.26336	9.72254	9.5205	9.40525	9.22918	9.39184	9.3311	9.38384
256987	SERINC5	0.00798746	1.09488	1.06871	1.00694	0.61421	8.49161	9.01171	9.80596	8.70842	9.37963	8.55417	9.80462	8.17458	9.05369	8.5613	9.39687	8.69556	8.73983	8.3345	9.00805	8.05413	8.39885	7.77899	8.00726	7.45307	8.26474	7.70415	7.99679	7.71399
29968	PSAT1	0.00422539	1.0944	0.870822	-0.133773	0.00191498	12.7861	13.8807	13.3756	13.7947	13.2883	13.246	13.2328	13.1756	12.637	12.5565	11.3255	12.3245	12.7175	12.576	11.6439	12.4489	12.783	12.7049	11.6379	12.3336	12.7367	12.6346	11.6534	12.3539
51339	DACT1	0.0216892	1.09433	1.09866	0.526469	0.452656	8.45177	8.45707	8.80491	8.96862	8.6603	8.22523	9.12434	8.68979	8.28956	8.51284	8.94815	8.39407	8.07364	8.30216	8.80992	8.66365	6.75995	7.44172	8.83508	7.26828	7.70877	7.80176	8.5259	8.00232
30818	KCNIP3	0.0435197	1.09347	0.825304	0.143153	0.366323	4.87831	5.88935	5.58392	6.03704	5.72619	5.47034	5.01013	5.10929	5.65996	5.19084	4.20861	4.75304	5.68402	5.20999	4.92219	4.88893	3.9999	4.40045	4.25418	5.3602	4.76756	4.94865	4.82256	4.70107
677810	SNORA26	0.00676887	1.09302	0.942693	0.280425	-0.0169806	4.60806	4.69065	5.11156	4.16163	4.4202	4.32099	5.2863	3.94309	4.16555	4.03251	4.94654	4.06094	3.87098	4.01994	3.903	4.22201	3.45815	3.82054	3.45955	3.46158	4.27689	4.24533	3.89816	3.66346
1594	CYP27B1	0.000537017	1.09255	1.04366	1.22684	0.413543	6.29536	7.22422	7.50107	7.36432	7.31317	6.55711	7.65984	6.65932	7.58286	7.61777	7.67115	7.3837	6.82321	6.42855	7.20567	6.54484	6.51063	5.78607	5.52321	6.1949	6.76381	6.36075	6.06912	6.15443
106614088	MIR34AHG	1.65959e-07	1.08907	1.20075	-1.09143	-0.393814	7.18643	8.51417	7.87359	8.15252	7.88077	8.36406	8.0664	7.8622	6.03367	5.75027	5.87547	5.07497	6.10214	6.58696	6.33382	6.50191	7.02299	7.07085	6.65496	6.62162	7.30344	6.41785	6.76626	6.61254
23612	PHLDA3	0.000560424	1.08103	1.14414	-0.0692277	0.187358	7.45177	8.41792	7.19464	8.33472	7.98491	7.98965	8.15262	7.52433	6.97556	6.12521	5.77049	6.3229	6.85615	6.59466	6.28173	6.48797	7.42084	7.00348	5.85526	6.79535	7.11574	6.30822	5.42997	6.61713
10794	ZNF460	0.00149367	1.07949	1.26565	0.676956	0.185186	6.07095	6.54814	5.77551	6.78086	7.04427	6.33284	6.40721	6.13576	6.25469	6.85556	5.81629	6.16675	5.7089	5.99426	5.94916	5.47389	5.47197	5.53561	4.95835	4.89156	5.84825	5.30822	5.15244	6.07656
6536	SLC6A9	0.00036973	1.06357	0.728505	-0.27096	-0.193768	9.43421	10.7602	10.0449	10.7439	9.58596	9.90468	10.1963	9.95597	9.2234	9.30309	8.596	9.1503	9.2476	9.18102	8.95203	9.20092	9.00963	9.56385	9.02666	9.12878	9.22676	9.24327	9.28112	9.60549
23175	LPIN1	0.00114251	1.06109	1.11446	0.490107	0.0218935	10.4688	11.4137	11.4503	11.1201	11.2478	10.853	11.6413	10.9244	10.2662	10.0823	11.1356	10.1132	9.54658	9.68226	10.6673	9.82826	9.61534	9.86579	10.5686	10.1589	9.43289	9.75532	10.5087	9.93998
23710	GABARAPL1	0.0300269	1.05944	0.708802	0.410803	0.0402555	9.54318	9.79511	10.7794	9.88166	9.97149	9.37478	10.3648	8.88581	9.13116	8.99156	10.0998	9.12502	8.67197	8.72253	9.47831	8.99253	8.70392	8.62784	9.63616	8.7937	8.61722	8.82459	9.48755	8.77495
25902	MTHFD1L	0.0234949	1.05483	1.07222	0.323593	0.211861	11.3792	11.9459	11.7085	11.8694	12.0538	11.6287	11.6793	11.6108	11.3648	11.3254	10.2043	10.9896	11.326	11.0093	10.169	10.9329	11.2741	11.1427	9.62059	10.6463	11.2679	11.0808	9.58064	10.6605
10950	BTG3	4.8278e-06	1.05373	0.847937	0.941166	0.393054	10.3878	10.6729	10.8865	10.8513	10.8044	10.3405	10.6741	10.1563	10.8051	10.5112	10.2936	10.458	10.3071	10.0669	9.61093	9.89058	9.82635	9.76097	9.33423	9.66202	9.74961	9.72258	9.38122	9.44989
84959	UBASH3B	0.000457908	1.05171	1.12296	0.711554	0.419229	7.35635	8.06734	8.43516	8.07657	8.21039	7.5578	8.38359	8.06865	7.57121	7.53552	7.56908	7.52783	7.57812	7.52451	7.04278	6.88893	7.1118	7.08294	6.82829	6.70555	7.3625	7.23022	6.10805	6.65666
3556	IL1RAP	0.00132088	1.05091	1.12598	0.381429	0.316872	7.69544	7.48418	7.38569	7.29338	7.74327	7.29631	8.01013	7.10929	7.10767	7.40235	7.01596	6.89259	7.06505	7.33469	6.5162	7.24441	6.41904	6.82012	5.97074	6.44516	6.69039	7.28911	6.23733	6.67602
1831	TSC22D3	0.000253872	1.05005	0.392811	-0.114634	-0.166588	8.89979	10.2651	9.14925	10.0318	9.07703	9.23249	8.83147	8.57594	8.68705	8.41662	7.97111	8.12373	8.42246	8.43667	8.04932	8.08224	8.7357	8.39839	8.45792	8.55366	8.51351	8.51027	8.49606	8.1372
2495	FTH1	0.00569127	1.04591	0.704419	-0.189262	-0.106437	14.4973	14.781	16.0634	15.194	14.3427	14.475	15.7858	14.5661	13.7018	13.7936	14.1964	13.8768	13.575	13.9855	14.3306	14.0089	13.6667	13.9687	14.6138	14.1029	13.7491	14.1162	14.4414	14.019
2004	ELK3	0.0489336	1.04509	1.02669	0.336073	0.301963	8.26038	8.26411	9.06621	7.95208	8.92384	7.74491	9.34674	7.4537	7.94308	7.92894	8.5138	7.71883	7.96734	7.9708	8.4407	7.58937	7.13317	7.42167	7.70028	7.10729	7.78992	7.68965	7.7783	7.50249
51022	GLRX2	0.000739126	1.04244	0.889935	0.549435	0.304368	7.29788	7.77152	8.44524	7.70447	7.92794	7.14704	8.13566	7.39843	7.17498	7.28294	7.18894	7.24832	7.24125	7.1173	6.63721	6.91915	6.94053	6.95864	6.2703	6.87988	6.95207	6.95713	6.4656	6.32264
54785	BORCS6	0.00749423	1.03251	0.535022	-0.751907	-0.531633	6.53038	5.94704	7.04689	7.15252	5.5038	6.55007	6.27862	6.3544	6.16078	5.26484	5.27572	5.45348	5.88948	5.36199	6.05225	5.73221	5.04571	5.93294	5.95835	5.60979	6.35252	5.94294	6.4656	6.4014
5723	PSPH	0.000632717	1.03043	0.772154	-0.241961	-0.0455818	9.71039	11.0807	10.5474	11.0726	10.3349	10.4161	10.262	10.365	9.48315	9.38241	8.61722	9.45245	9.58604	9.67567	8.88526	9.57377	9.80275	9.7188	9.19016	9.57769	9.74906	9.6929	8.79225	9.66885
7127	TNFAIP2	0.0186482	1.03024	0.746539	0.634437	0.477872	6.39288	7.7889	7.8751	7.93447	6.67191	7.36393	7.20891	7.61179	7.84643	7.45912	7.05737	7.59866	7.38408	7.16935	6.92219	7.85971	6.4551	6.45704	6.39583	6.56242	6.89684	6.45261	6.8134	7.26098
3995	FADS3	0.019319	1.02956	0.660288	-0.306367	-0.331338	8.65126	8.85357	10.2882	8.86798	8.59979	8.43993	9.99811	8.14613	7.83636	7.53328	8.48802	7.59732	8.07656	7.45616	8.22673	7.59564	8.26346	7.698	8.63458	7.94677	8.01954	7.85332	8.7692	8.03839
1960	EGR3	0.00170063	1.01437	0.257194	2.95632	2.1111	6.46327	7.52677	7.68734	7.66075	7.5237	6.62562	7.10528	5.05484	8.54476	7.62883	8.77629	7.70141	7.84701	6.92271	7.60649	6.89422	7.56927	5.85988	5.74423	6.10729	6.55763	5.58386	3.9154	4.76913
283463	MUC19	0.00361047	1.01117	-0.591908	-1.5437	-0.0307691	4.18643	5.44954	5.29636	5.13427	3.91884	3.17957	3.5507	3.00517	2.3707	2.94291	0.0550788	2.43376	3.42605	4.62503	2.19427	3.60882	4.888	4.01936	3.85526	3.2593	3.8366	3.86765	2.10805	4.16495
400931	MIRLET7BHG	0.0399833	1.00837	0.802578	0.021203	0.152709	4.80792	4.59341	4.83389	4.67447	4.6558	4.25884	4.35805	4.81383	3.59309	4.52788	3.81629	4.21247	3.48009	4.74051	4.19427	4.2609	3.85306	3.40045	4.10037	3.52233	3.98995	3.06029	4.56748	4.4472
2040	STOM	0.00595709	1.0081	0.733523	0.181446	0.130647	6.94542	7.8158	7.89802	8.38282	6.82573	7.35964	7.87262	7.88578	6.76302	6.72585	7.04511	7.29994	7.05751	6.34385	7.00162	7.22773	6.8786	6.66813	6.88173	6.58122	6.83604	6.66021	6.69301	6.91888
6301	SARS	1.31774e-06	1.00057	0.757304	-0.0118341	-0.0289783	12.6588	13.5009	13.4052	13.2545	13.0052	12.9454	13.1621	12.7335	12.2642	12.3327	12.0186	12.2029	12.252	12.2997	11.931	12.267	12.1453	12.3862	12.0344	12.2511	12.2499	12.3857	12.0068	12.2234
253980	KCTD13	0.0328872	0.996339	0.705016	0.79368	0.571636	8.28968	8.74254	9.66501	9.01809	8.36304	8.22356	9.55744	8.40599	8.58108	8.35757	9.42799	8.68606	8.45332	8.20464	9.11412	8.39244	7.86225	7.68197	8.15215	8.0336	7.48372	7.7016	8.26512	8.42754
55323	LARP6	0.00889922	0.995015	0.545758	0.446157	0.198043	8.21731	8.96079	9.02636	8.58136	7.98485	8.17078	8.92243	7.91072	8.74593	8.35457	8.04496	8.24898	8.41042	8.28324	7.68604	8.02227	7.69046	7.98589	7.23992	7.88948	8.05911	7.9593	7.83597	7.75542
8565	YARS	0.00021607	0.993258	0.86989	0.0112267	-0.00251007	12.446	13.134	13.1627	12.9838	12.8359	12.7324	13.0537	12.611	12.1866	12.1363	11.4712	12.1062	12.1169	12.1076	11.5697	12.0513	12.168	12.1683	11.3883	12.0287	12.2138	12.2359	11.4512	11.9546
26301	GBGT1	0.0193967	0.991273	0.723669	-0.354166	-0.0291104	4.07095	4.59341	4.83668	5.03704	4.96523	4.40322	3.74481	4.3544	3.78574	2.94291	3.86326	3.07497	3.80201	3.04007	4.5162	3.60882	2.9732	4.14768	3.68533	3.76678	3.18259	4.06029	3.69301	4.14764
55117	SLC6A15	0.00121427	0.990902	0.961034	0.505859	0.433776	8.93485	9.61816	9.8462	9.3469	9.44762	9.53079	9.89721	8.75101	9.17198	9.0727	9.05947	8.76289	9.11479	9.14966	8.72175	8.79252	8.80194	8.66385	8.15533	8.16137	8.58347	8.88047	8.27295	8.30671
284615	ANKRD34A	0.0285658	0.990838	1.52723	0.949079	0.60865	4.07095	3.46788	4.89802	4.09329	4.78458	4.93653	4.94301	4.01159	4.9287	4.16606	4.76271	3.73794	4.41082	3.51774	4.59866	3.70647	2.46657	4.06168	2.30906	3.72949	3.18259	2.52998	4.13779	3.94873
1263	PLK3	0.00100266	0.990439	0.948046	0.430534	0.0955162	9.06263	9.95283	8.95135	9.71867	9.71868	9.7144	9.16962	8.91322	8.90693	8.74394	8.66511	8.80214	8.54871	8.53705	8.27343	8.41885	8.41124	8.69319	7.95425	8.66505	8.3893	8.59698	7.58514	8.82457
114088	TRIM9	4.87222e-05	0.990333	1.07333	0.189958	0.0946493	8.8111	9.79353	9.40334	9.53745	9.37005	9.51075	9.68512	9.31151	8.55046	8.86308	8.63647	9.16878	8.62347	8.81163	8.43135	8.97111	8.37214	8.5632	8.38496	8.2638	8.57432	8.78139	8.3028	8.80044
7422	VEGFA	0.00529824	0.990067	0.715802	0.298986	0.0997505	10.972	12.1898	12.2255	12.1639	11.933	11.6411	11.9183	10.9618	11.0627	10.7197	11.3946	10.5505	10.8465	10.4074	11.2636	10.413	11.1371	10.751	11.3848	10.318	10.5243	10.4819	11.239	10.2862
7037	TFRC	0.00021257	0.989813	1.21056	1.004	0.600792	11.4425	12.2723	12.882	12.1592	12.7731	12.1886	12.7964	11.8809	12.0473	11.7302	11.6721	11.6093	11.761	11.4062	11.2037	11.0752	11.8431	11.3721	10.7551	10.8264	11.2044	10.7951	10.4211	10.6223
4783	NFIL3	0.000821191	0.989149	0.830256	0.329625	0.0197115	9.37777	9.31527	10.1818	9.87368	9.48148	9.16319	10.1909	9.27735	8.90208	8.89628	9.40754	8.99592	8.88948	8.57922	8.80529	8.68818	9.05414	8.81589	8.22965	8.69225	9.01864	8.83624	8.39345	8.63499
2729	GCLC	0.00321728	0.987193	1.01946	0.342388	0.0919199	10.1824	10.6045	11.6026	10.7749	10.8054	10.5448	11.4459	10.4974	10.3793	10.3574	9.98995	10.0418	10.2167	10.0247	9.54841	9.9767	10.3157	9.91639	9.24434	9.73923	10.0924	10.048	9.44365	9.81485
9451	EIF2AK3	2.11364e-05	0.985785	0.818378	1.03814	0.357748	9.79542	10.1025	10.2895	9.83641	10.0072	9.45732	10.3693	9.52033	9.94258	9.75125	10.6031	9.97665	9.50657	9.31631	9.39958	9.32951	9.12731	9.25001	8.86975	8.83358	9.00759	9.07736	9.0512	8.98484
60401	EDA2R	0.000187334	0.983879	0.983136	-0.384923	0.0194469	7.86884	9.21086	8.76266	9.10683	8.7601	9.03919	8.80373	8.3432	7.62134	7.70198	6.98445	6.86428	7.63593	8.12279	7.22769	7.80312	8.04966	8.06971	7.29266	7.60164	7.95078	7.73991	7.60147	7.41958
134266	GRPEL2	0.00151016	0.98051	0.757426	0.375168	0.180977	9.9552	10.7192	10.9178	10.6377	10.2825	10.125	10.7216	10.2085	10.1163	10.0663	9.63012	9.88441	9.94856	9.93885	9.19989	9.83308	9.80386	9.92305	9.04903	9.53197	9.73417	9.79531	9.14405	9.52294
101927746	LOC101927746	0.0181517	0.9798	0.920383	-0.048203	0.0299373	7.56052	7.58814	7.58229	7.67447	8.16583	7.61002	7.4033	6.98861	7.32823	6.86901	6.31269	6.46617	7.25113	7.30857	6.27414	6.45481	6.75565	7.11877	6.13954	6.47226	7.23532	7.31595	6.249	6.36864
85027	SMIM3	0.00162433	0.97719	0.390882	-0.0561481	0.0287728	8.01737	8.5202	8.89426	8.9704	7.37827	7.98869	8.34695	8.34309	7.82466	7.57954	7.43834	7.73032	7.811	7.79482	7.79789	7.50883	7.85306	7.62199	7.1984	7.82001	7.84793	7.65988	7.57565	7.71399
11182	SLC2A6	0.0416482	0.976638	0.712663	-0.036478	-0.0990434	7.94815	8.70896	7.67663	8.43337	7.77258	8.38867	7.57002	7.97993	8.07044	7.78996	6.75782	7.11906	7.79215	7.43745	7.05054	7.20686	7.07534	7.5394	6.66874	7.57708	7.53635	7.69407	6.88903	7.76372
4141	MARS	2.25464e-06	0.976513	0.848534	0.154252	0.104903	12.5743	13.3087	13.3428	13.235	13.0991	12.8525	13.245	12.7523	12.3126	12.2912	12.0106	12.201	12.326	12.2309	11.8945	12.1666	12.3051	12.2569	11.9127	12.0801	12.1944	12.1979	11.7639	12.0422
4855	NOTCH4	0.0230978	0.975181	0.996013	0.379397	0.406025	5.93677	6.20636	5.8461	6.64549	6.29966	6.8314	6.13024	5.45676	5.98481	5.41196	5.23987	6.06672	5.92887	5.95893	5.01445	5.90762	5.36976	5.62757	4.42513	5.31155	5.46177	5.67096	5.05758	4.99546
468	ATF4	1.12323e-07	0.969588	0.792168	0.180042	-0.0400639	13.9245	14.4172	14.6965	14.3517	14.2485	14.0079	14.5189	13.905	13.6154	13.5247	13.44	13.5669	13.3634	13.241	13.3325	13.3297	13.3334	13.3732	13.4117	13.3933	13.3482	13.4177	13.3738	13.2871
102546294	LOC102546294	0.0316691	0.96911	0.145289	-0.147119	-0.748949	4.65591	4.55277	4.75052	4.25218	3.6558	3.33284	3.87262	4.05484	3.3707	2.05185	3.59919	4.41041	2.48714	2.89512	3.00162	2.64095	4.04571	3.78292	2.68533	3.82099	4.35252	2.06029	3.51676	4.09106
7086	TKT	3.2126e-06	0.963352	0.774653	-0.0903893	-0.106133	13.8671	14.7118	14.8492	14.9408	14.03	14.4135	14.7097	14.461	13.4034	13.339	13.4694	13.5132	13.2965	13.3027	13.4829	13.5798	13.3478	13.6866	13.7028	13.7783	13.4272	13.5049	13.4859	13.6685
54584	GNB1L	0.00896832	0.961384	0.678416	-0.078157	-0.245293	6.45671	6.5796	7.15871	6.64554	6.16676	6.26588	6.4497	6.82634	6.39716	6.0379	6.09652	6.02133	6.20419	5.78015	5.94974	5.95029	5.21321	5.98773	5.53303	6.26105	6.59021	5.74928	5.98823	6.53782
8123	PWAR5	0.00982988	0.95653	0.648531	1.03234	0.749331	6.69544	7.06719	6.56448	7.21637	7.4683	6.077	6.45759	6.3086	6.80211	7.14998	6.87157	5.81469	6.66496	6.34814	6.1143	6.3789	6.29289	6.06445	5.90773	5.45229	5.70616	4.86765	6.13041	5.80476
101927188	LOC101927188	0.0230885	0.955229	0.52727	-0.238463	0.09728	6.15507	4.41181	5.52701	5.86888	4.44358	4.28915	5.8934	5.62481	3.87687	3.77045	4.03017	3.7268	5.20982	3.56112	4.11604	3.86029	4.10764	3.91449	4.54678	5.57295	4.68306	3.55716	4.61873	3.4992
102724428	LOC102724428	0.00150386	0.954985	1.37781	0.553978	0.560626	7.03288	7.07277	6.44055	7.87019	7.93379	7.54034	7.70551	6.92805	6.97139	7.0462	6.91021	7.03613	7.13492	6.91965	7.39639	6.53956	6.13088	6.42029	5.85526	6.19003	5.88567	6.92712	6.68169	6.25355
56648	EIF5A2	0.011563	0.946921	0.782443	0.530467	0.0584998	7.50836	8.06132	9.13823	8.43697	7.9113	7.7331	8.97284	7.86972	8.01696	7.68557	8.10414	7.78647	7.3668	7.38755	7.56967	7.38124	7.0963	7.49098	7.2703	7.49961	7.89913	7.26975	7.07383	7.22856
100506679	LOC100506679	0.0348832	0.945212	1.19427	1.03876	0.793446	5.7083	4.80438	6.17693	5.07198	5.36707	5.48402	6.28762	5.61911	5.17758	5.20669	6.0284	5.42363	4.27667	5.64478	5.92491	5.00869	5.56896	3.41626	4.6686	4.32691	4.97705	4.40129	3.92263	4.38028
255057	CBARP	0.0470606	0.943345	0.332691	0.756958	0.334447	7.54395	8.08254	8.49004	8.50383	7.22106	7.37608	7.63903	7.94157	8.1127	7.56495	8.09084	7.93901	7.97561	7.06709	7.96854	7.00622	7.41614	7.4031	6.86856	7.15919	7.62033	7.2401	6.08533	7.73392
408	ARRB1	6.98691e-05	0.94029	0.8157	0.445578	0.237142	10.2955	10.2112	10.5505	10.7441	10.8735	9.80317	10.6382	9.98811	10.036	9.94567	9.85069	9.96858	9.66285	9.73877	9.69382	9.87176	9.47407	9.49308	9.43065	9.64232	9.47928	9.54007	9.30772	9.69157
1843	DUSP1	0.000110427	0.938484	0.634951	1.17799	0.538087	10.1628	10.3853	11.2801	10.6431	10.3489	10.0604	11.0385	9.80934	10.7345	10.4172	10.6799	10.6243	10.0868	9.95377	9.83947	10.0162	9.70088	9.77109	9.63664	9.60872	9.60175	9.4735	9.16342	9.50524
4189	DNAJB9	0.000198172	0.932729	0.980701	0.33471	0.129315	8.53038	9.2759	9.74297	9.31626	9.27345	9.23249	9.61963	8.93183	8.91502	8.27383	8.67275	8.63085	8.68705	8.12753	8.34402	8.51227	8.48658	8.13806	8.25519	8.25478	8.6338	8.13711	8.26306	8.11963
1850	DUSP8	4.24436e-05	0.928312	0.485472	1.4355	0.465582	9.14627	9.35132	9.51943	9.19232	9.13346	8.43639	9.42431	8.44381	9.99908	9.56899	9.80808	9.70832	8.99094	8.62653	8.93775	8.64957	7.94603	8.43124	8.3513	8.76752	8.11025	8.21228	8.06092	8.95899
80854	SETD7	2.06299e-05	0.926258	1.04879	1.15923	0.617089	9.83108	10.6359	10.696	10.5724	10.9829	10.2814	10.7662	10.1951	10.7022	10.5438	10.2004	10.3561	10.2244	10.0038	9.61416	9.79157	9.88884	9.52751	9.22965	9.38445	9.4891	9.25997	9.03751	9.37897
547	KIF1A	0.00421777	0.925412	0.724769	0.233459	0.0217476	12.403	13.3596	13.6625	13.2314	12.8036	12.8675	13.4696	12.7132	12.2246	12.3536	12.9224	12.4085	12.057	12.0851	12.6209	12.2992	11.8549	12.1951	12.6306	12.2744	11.8828	12.0852	12.5637	12.4435
9592	IER2	2.34704e-05	0.925047	0.380479	0.909714	0.408239	9.93546	10.4059	10.6157	10.9359	10.0444	9.86412	10.1745	9.63168	10.6023	10.2434	10.0735	10.2596	10.0184	9.78589	9.66579	9.7029	9.60168	9.53425	9.44665	9.61024	9.27079	9.58943	9.24012	9.43963
23223	RRP12	0.00360104	0.921779	0.829646	0.430148	0.203392	11.2519	11.1008	12.0673	11.3705	11.4412	10.945	12.077	10.9586	11.1055	10.952	11.1944	11.0677	11.0158	10.7568	10.8359	10.8042	10.6678	10.8077	10.1081	10.5197	10.8642	10.7005	10.3277	10.7068
643246	MAP1LC3B2	0.0138426	0.919718	0.805985	0.459682	0.343871	7.70999	7.80286	8.31592	7.45208	8.03431	7.26357	8.61139	6.91665	6.959	6.97082	7.51137	7.52453	6.88053	7.07899	7.45147	7.09149	6.57709	6.79602	7.33731	6.89156	6.39205	6.65275	7.16874	6.91345
6785	ELOVL4	0.00454897	0.916663	0.789277	0.553038	0.402964	8.83903	9.54112	9.44902	9.3142	9.85337	9.00853	9.36768	8.40425	9.35168	8.98731	9.16613	8.95697	8.93611	8.96784	9.03742	8.92041	8.52549	8.30157	8.61955	8.03012	8.77505	8.3457	8.74754	8.38165
150094	SIK1	0.00100924	0.912467	0.842954	0.712665	0.536058	8.34242	8.67942	8.4392	9.23926	9.00763	8.30408	8.13824	8.97229	8.70664	8.46955	8.25407	8.70425	8.46237	8.38421	8.2041	8.3774	7.51183	7.86888	7.47975	8.18996	7.58794	7.89624	7.7591	8.04056
729603	LOC729603	0.00284778	0.911864	0.738328	0.960416	0.536811	7.40625	7.25239	7.80056	7.40719	7.46437	6.80456	7.60097	7.30235	7.23005	7.19752	7.70288	7.34571	6.76792	6.87296	7.62033	6.52054	6.28335	6.28754	7.05457	6.59348	5.70616	6.68965	6.88649	6.35221
4860	PNP	0.00752118	0.911756	0.894225	0.265822	0.11894	10.3367	10.4066	10.8321	10.2617	10.7537	10.303	10.8069	9.90334	9.99009	10.0209	9.55313	9.61367	10.0468	9.92935	9.13672	9.47748	9.996	9.92029	8.83319	9.44059	9.93931	9.93495	9.01441	9.22589
6385	SDC4	0.0427916	0.909151	0.685015	0.798149	0.465765	9.65341	9.68348	10.8512	9.82131	9.53844	9.50276	10.7601	9.31151	9.70627	10.2132	10.7656	9.96003	9.50313	9.92118	10.2373	9.654	8.66042	9.30131	9.4458	8.96527	8.96395	9.51357	9.80501	9.17001
146330	FBXL16	0.0287823	0.908683	0.552253	0.373333	0.101796	7.69181	8.26829	8.49858	8.27566	7.03431	8.14352	8.15432	7.97645	7.46169	7.33489	7.75246	7.87716	6.89761	7.29273	7.42648	7.72325	6.58487	7.38668	7.44467	7.68339	6.67445	7.06029	7.45155	7.74659
7779	SLC30A1	0.00020185	0.901588	0.587742	1.24584	0.582719	8.69211	8.7848	8.97561	9.16895	9.16712	7.93257	9.10086	8.16554	9.26765	9.39553	8.82378	8.92095	8.67745	8.4463	8.26226	8.36941	8.19017	8.09888	7.81253	7.91356	8.11867	7.55215	7.9491	7.80462
1054	CEBPG	0.0114844	0.900915	0.669168	0.14493	0.0641479	11.3676	12.032	11.7174	11.9083	11.5531	11.4025	11.7235	11.4191	11.3125	11.208	10.4299	11.0557	11.2586	11.1375	10.3002	10.9866	11.2421	11.1357	10.1622	10.8816	11.1091	11.1745	10.2034	10.9393
6897	TARS	7.63705e-06	0.900874	0.900396	0.286511	0.109834	12.5872	13.2333	13.4208	13.16	13.1345	12.9733	13.3647	12.927	12.6018	12.5298	12.2059	12.4573	12.3849	12.3761	12.0319	12.2951	12.2719	12.3866	11.908	12.2314	12.3076	12.3441	11.8791	12.1178
105376843	SNHG25	0.00884478	0.900108	0.0252099	-0.499112	0.104488	5.06791	5.85073	5.50451	5.6767	4.34061	5.12081	4.53427	4.60457	3.84244	3.76198	1.54999	4.24396	3.72025	4.96731	3.71861	3.40661	4.91438	4.53531	4.16269	4.88704	2.67774	4.45825	3.46076	4.79808
8531	YBX3	0.00054664	0.898985	0.737058	0.28463	0.143587	11.7243	11.9837	12.7778	11.9471	11.9112	11.6497	12.626	11.5983	11.4864	11.3612	11.6159	11.5148	11.3465	11.3192	11.3395	11.4089	11.231	11.2799	11.0968	11.2292	11.3193	11.286	11.0544	11.18
2583	B4GALNT1	0.0290878	0.895345	0.817838	-0.128961	-0.0136018	7.55461	8.76654	7.78474	8.49896	8.21351	8.33296	7.88402	7.86432	7.74709	7.3857	6.14353	6.72234	7.69502	7.29187	6.3294	7.14381	7.878	7.58283	6.26892	7.29371	7.33733	7.41448	6.35541	7.40728
2539	G6PD	0.012998	0.893374	0.728745	-0.1575	-0.107407	10.9317	10.8738	12.3403	11.1489	11.0485	10.6724	12.0957	10.8196	10.6222	10.3448	9.97576	10.2821	10.5871	10.4451	10.032	10.361	10.502	10.6421	10.098	10.479	10.8482	10.604	9.98955	10.4131
8682	PEA15	0.000103766	0.885856	0.809755	0.246266	0.168542	12.4646	12.5619	13.0281	12.6329	12.7244	12.347	12.9715	12.3403	12.2008	12.234	11.975	12.0884	12.0703	12.1683	11.7857	12.163	11.9426	11.8819	11.4323	11.8874	12.1463	12.0301	11.5645	11.7722
2498	FTH1P3	0.0209266	0.884344	0.67624	-0.0476689	-0.216848	7.69544	8.16227	9.51806	8.25657	7.8685	7.68333	9.19094	8.05715	7.16944	7.2558	7.85704	7.4442	6.90215	7.39762	7.68612	7.06388	7.01149	7.49195	7.79618	7.79535	7.32214	7.38222	7.84276	7.37003
80339	PNPLA3	0.0413219	0.882916	1.0332	-0.101484	-0.469015	7.4285	8.55159	6.95943	7.6656	8.50563	7.81413	6.71057	8.17593	7.52323	6.20465	6.23033	6.24049	7.0534	6.40141	5.20044	6.07333	7.73066	7.02153	5.91629	6.40497	7.69028	6.86765	5.66263	6.38407
692158	SNORA57	0.0130485	0.882382	-0.04844	0.850963	0.429844	5.08157	4.27942	4.35762	4.77965	4.31834	3.63231	3.49666	3.32767	3.13492	4.2687	4.44765	4.70624	3.0955	3.73072	4.1266	3.92021	3.45671	3.74642	3.3173	4.4483	3.23127	3.29476	3.31826	3.30937
57572	DOCK6	0.0021777	0.88125	0.784929	0.0425844	0.075386	9.19899	10.3277	10.1965	10.0328	10.0229	9.93879	9.95847	9.45054	9.1479	8.79678	9.53346	8.88504	9.01337	8.95606	9.59812	8.92682	9.09026	8.86092	9.53353	8.74625	8.76813	9.01626	9.38109	9.02736
644068	RPS14P3	0.0033976	0.880294	0.42788	0.263239	0.420494	5.67581	5.20882	5.79941	6.23635	4.56909	5.26199	6.0532	5.22646	4.35052	4.16455	4.33985	4.90955	3.7531	4.22329	5.52817	4.88893	4.98338	4.61067	5.27696	4.52821	3.86442	4.14776	4.58917	4.11017
23210	JMJD6	2.95958e-05	0.880141	0.805357	0.415144	0.0430832	9.47612	9.56447	10.0396	9.61531	9.75865	9.53056	9.84595	9.26121	9.68333	9.30484	9.19115	9.35694	9.26767	8.99352	8.93328	8.85356	8.83823	8.98995	8.56754	8.77923	9.02232	9.05182	8.7435	9.05805
163404	PLPPR5	0.00568572	0.879342	0.777773	0.87302	0.918578	5.86103	6.6029	5.32866	5.95458	6.14123	5.76135	5.52932	5.90899	5.69263	5.93449	5.09952	5.95924	5.20373	6.08227	5.55182	6.03029	5.7148	4.57037	5.4223	4.52233	4.85502	4.86765	4.9154	4.55573
55924	FAM212B	3.66255e-05	0.878916	0.731661	-0.0189304	-0.0574455	8.88687	9.46738	9.71241	9.843	9.40581	9.17389	9.62642	9.11452	8.65539	8.61992	8.89602	8.73478	8.79238	8.49368	8.74567	8.72033	8.53818	8.46526	8.65953	8.73102	8.71201	8.74258	8.85245	8.67479
54438	GFOD1	0.0160101	0.876928	0.887129	0.8112	0.454514	6.53038	6.59954	5.76964	6.18904	6.59588	5.8438	5.94301	6.74672	6.61863	6.0722	5.74703	6.74195	6.69123	6.05151	5.30196	5.70836	5.77363	5.52383	4.9198	5.36363	5.35252	5.30822	5.51563	5.75863
11080	DNAJB4	6.85514e-06	0.875945	0.819353	0.129164	0.121409	9.18643	9.82714	10.0672	9.95046	9.43229	9.57628	10.0718	9.72448	8.93952	9.05803	9.02575	9.13531	9.02886	9.14022	8.90163	9.05688	8.84337	8.91255	8.94519	8.82637	8.8996	9.00606	8.90259	8.8337
138639	PTPDC1	0.000414634	0.865776	0.727821	0.035358	0.295321	7.77139	8.66969	9.25989	9.08203	8.37161	8.25883	9.09518	8.50556	7.66216	7.52788	7.50362	7.8977	7.81618	8.12618	7.71875	7.97011	7.88954	7.90783	7.7897	7.73283	7.58448	7.67587	7.48308	7.7065
29015	SLC43A3	0.0253297	0.865061	0.649335	-0.00310421	0.0578032	7.6659	8.19885	9.06959	8.29338	7.78985	7.86691	8.60054	8.10752	7.67376	7.54713	7.4641	7.51608	7.97394	7.71249	6.96245	7.79582	7.84428	7.62289	7.03712	7.26318	7.66641	7.86727	7.22699	7.45283
85028	SNHG12	0.0278473	0.86477	0.575876	0.2733	0.0758343	9.13604	9.20513	9.98035	9.5083	9.12453	8.68914	10.0907	8.76983	8.98957	9.00489	9.29591	9.19002	9.0134	8.74338	9.12465	8.8091	8.57337	8.44483	8.78448	8.56805	8.87385	8.99903	8.82457	8.68975
148534	TMEM56	0.0202534	0.860285	0.516185	0.55091	0.421879	7.07095	7.13665	7.74515	7.3985	6.67758	6.82833	7.6482	6.82074	6.77093	7.25953	8.02086	7.06596	7.36578	7.45965	7.09513	6.68059	6.6291	6.4199	6.33878	6.52233	6.85349	6.59382	6.51744	6.9489
9531	BAG3	0.0236098	0.858613	0.751585	0.272236	0.0365648	9.49924	9.90629	10.898	10.2829	10.1509	9.68686	10.7206	9.59996	9.2698	9.20266	10.1818	9.63094	9.32479	8.89805	9.76916	9.35052	9.1091	9.09628	9.64727	9.29931	9.08974	9.19998	9.5139	9.39265
1997	ELF1	0.00432364	0.855453	0.732809	1.03311	0.564323	9.41879	9.65553	10.201	9.9704	9.71351	9.25289	10.3302	9.45857	9.68401	9.64509	10.3096	9.70999	9.1024	9.10884	10.0815	9.18085	8.62314	8.75632	9.51558	8.92889	8.52689	8.67132	9.30244	8.71564
23558	WBP2	0.010652	0.851111	0.57404	0.00319004	-0.11541	10.0189	10.6319	11.2724	10.9551	10.2199	10.4315	10.8069	10.3117	9.80018	9.83135	10.385	9.81384	9.8161	9.50177	10.2438	9.79429	9.4725	9.84857	10.3544	9.79846	9.72705	9.75658	10.395	9.93905
152816	C4orf26	0.0396232	0.849045	0.869463	-1.13182	-0.228648	3.80792	4.48999	3.46359	5.03704	4.32035	4.01091	3.87262	4.67633	2.57988	1.52788	3.13822	3.64601	3.85478	4.56363	3.24041	2.84586	3.50514	2.85288	3.40653	3.63781	3.18259	4.81518	3.84501	3.57649
51065	RPS27L	2.15914e-07	0.848217	0.780967	-0.278848	-0.0561981	9.81228	10.4129	10.4224	10.6433	10.4021	10.4613	10.1785	9.9799	9.12602	9.10158	9.07086	9.24411	9.1338	9.59324	9.31033	9.39579	9.3338	9.6971	9.35344	9.51365	9.41754	9.47693	9.33698	9.42651
339524	LINC01140	0.0281673	0.84767	1.25752	-0.932243	0.0951338	4.94542	4.17837	4.0749	3.86712	6.03431	4.18083	4.13566	4.3544	2.78574	1.94291	2.81629	0.753042	4.3273	4.4995	2.77923	0.801468	4.0901	3.54729	4.10037	1.93737	3.18259	3.38222	3.42997	2.03217
28999	KLF15	0.00028372	0.844834	0.60453	-0.333169	-0.131685	7.97007	9.03238	8.25001	9.23825	8.10062	8.28159	8.63323	8.51405	7.64941	7.68674	7.28413	7.31656	7.53592	7.7337	7.87222	7.60092	7.70273	7.95637	7.62902	7.82327	7.84283	7.72717	7.63539	8.06412
967	CD63	0.00385315	0.842588	0.726595	0.106829	-0.0016346	12.4262	12.5276	13.4519	12.7242	12.5904	12.3945	13.2666	12.4144	11.7793	11.8264	12.437	12.2059	11.6843	11.8034	12.2499	12.0771	11.6581	11.8034	12.3025	11.9955	11.6066	11.9678	12.26	11.9868
3654	IRAK1	0.0197292	0.837956	0.639671	-0.0119715	0.0130129	10.5093	10.9722	10.4822	10.7622	10.4501	10.7169	10.283	10.4827	10.133	10.4765	9.55603	9.94235	10.1388	10.3457	9.64453	10.0787	9.68555	10.3557	9.43569	9.89716	10.1799	10.4842	9.38574	10.1059
10478	SLC25A17	0.0255817	0.835712	0.6972	0.497648	0.309338	9.75239	9.96853	11.2697	10.3791	9.91193	9.89216	11.0561	9.95557	9.72336	9.8526	10.3279	10.0445	9.70196	9.62642	10.0569	9.80981	9.52067	9.44196	9.69231	9.372	9.51639	9.47802	9.50918	9.45417
84957	RELT	0.0334857	0.831404	0.432816	0.550265	0.253897	9.10998	9.25936	8.90584	9.75422	9.00569	8.60135	8.95584	8.87217	9.20802	9.19937	8.60968	9.01028	9.0998	8.69036	8.27963	8.77208	8.88953	8.74507	7.75002	8.31916	8.88383	8.54047	7.86312	8.53886
80824	DUSP16	0.000135045	0.827791	0.862969	1.50525	0.724703	11.0226	11.4925	11.4829	11.211	11.8388	10.9209	11.5808	11.0092	12.5975	11.8847	11.4821	11.7988	11.7483	11.1534	10.7514	10.9877	10.8859	10.4355	10.1733	10.4032	10.8044	10.4882	10.1506	10.2988
353376	TICAM2	0.0170694	0.82662	0.930529	1.07578	0.637209	5.74171	5.63537	6.16368	5.03704	6.12981	5.38595	6.63143	4.84626	5.81563	5.34106	6.32331	5.58995	5.15915	5.56301	5.74765	4.84586	5.16465	4.8785	4.61839	4.60979	4.13679	4.62528	5.257	4.74777
9188	DDX21	0.00126454	0.824102	0.862505	0.848529	0.520869	12.7453	12.9395	13.4857	13.0603	13.268	12.7182	13.5489	12.8492	13.2302	13.1449	13.0517	13.0965	13.059	12.864	12.5228	12.767	12.6392	12.4732	11.6391	12.1828	12.5509	12.5075	11.7647	12.3061
395	ARHGAP6	0.0454668	0.821004	0.754708	0.371718	0.234842	7.43724	7.60983	7.59534	7.86712	7.41069	7.39884	7.92961	7.5052	7.02602	7.1016	6.71111	7.74596	7.15154	7.44616	6.24123	7.19824	6.82049	7.30052	6.00726	7.09724	6.31188	7.30711	6.38147	7.09736
2744	GLS	7.53909e-05	0.819734	0.869699	0.598953	0.421225	10.8299	11.0339	11.5044	11.2133	11.57	10.8116	11.5558	10.8439	10.9284	10.9088	11.0513	11.0125	10.837	10.8616	10.6965	10.795	10.4875	10.3998	10.1015	10.3138	10.2963	10.5918	10.2325	10.3847
253461	ZBTB38	0.028774	0.818784	0.893834	0.549118	0.211318	9.89899	9.61824	10.758	9.96156	10.6484	9.28858	10.8782	9.7218	9.78293	9.35252	10.3317	9.58147	9.45371	9.20514	9.774	9.26461	9.2281	9.03566	9.63382	9.06407	9.15987	8.88843	9.61584	9.18805
7357	UGCG	0.000749872	0.81846	0.874996	0.957922	0.550837	10.1866	10.5179	11.3024	10.5801	10.4814	10.427	11.4772	10.4275	10.7581	10.6576	10.7607	10.917	10.4027	10.3339	10.2489	10.4796	10.1285	10.0319	9.47797	9.67478	9.91193	9.98689	9.5629	9.79996
116238	TLCD1	0.00244416	0.816181	0.665633	-0.191361	-0.0287857	6.58219	7.19167	6.71431	6.61964	6.48362	6.66912	6.31198	7.0409	6.04221	5.75027	5.9929	5.87341	5.39132	6.54786	6.17612	6.19379	5.9526	6.20035	5.89479	5.79536	5.94948	6.02404	6.55926	5.89145
105375616	LINC01022	0.0259723	0.815662	2.08469	-1.03531	-1.63705	1.48599	4.06734	4.83389	3.45208	4.79331	4.65476	4.72062	4.74672	2.59309	2.52788	3.95925	3.5604	3.93952	2.29838	3.19427	0.801468	2.85306	3.29353	2.90773	1.52233	3.76756	4.96719	3.69301	4.35409
64332	NFKBIZ	0.00590217	0.813486	0.734564	1.03405	0.718856	8.32439	9.54207	9.00949	9.48251	9.02404	9.27848	8.8762	8.86405	9.48733	9.61216	9.04078	9.03564	9.36204	9.39379	8.48151	8.67781	8.45235	8.61723	7.81831	8.21664	8.58482	8.51496	7.63255	8.30741
2264	FGFR4	0.000658228	0.812578	0.252226	-0.141274	-0.454851	6.70748	7.42823	7.19974	7.4959	6.84023	6.71975	6.35147	6.67849	6.59038	5.64335	5.82752	6.1862	6.13011	6.12753	5.68612	5.04939	6.40671	6.81623	5.95835	6.39975	6.66761	6.13668	5.86293	6.14533
6622	SNCA	0.00270479	0.811012	0.722756	0.242731	0.0497293	9.4373	9.38684	10.065	9.93511	9.6773	9.28936	9.94849	9.55609	9.2458	8.92591	9.3984	9.25488	8.98922	8.74925	9.26883	9.04567	8.60795	8.61268	9.43353	8.92605	8.72813	8.7459	9.36425	9.01577
29078	NDUFAF4	0.000511166	0.810451	0.670182	0.57969	0.352346	9.75512	9.83361	10.3748	10.0669	9.92071	9.75406	10.1525	9.64212	9.86789	9.90436	9.54035	9.91165	9.68343	9.74805	9.27386	9.60953	9.2281	9.4618	8.96868	9.13005	9.41381	9.39587	8.71167	9.38414
2114	ETS2	0.000214786	0.806043	0.625891	0.650627	0.360002	9.01561	9.34532	9.17859	8.82712	9.27639	8.75992	9.11834	8.49139	8.62809	8.88422	9.18394	8.88275	8.89239	8.61749	8.62538	8.28125	8.28888	8.40586	8.01134	8.43639	8.21877	8.36408	8.14422	8.24943
51555	PEX5L	0.0498451	0.803916	0.605558	0.34556	0.419921	5.53038	7.13084	5.94432	6.45208	6.47343	6.14019	5.72062	5.92996	5.60432	5.92019	5.88154	5.70358	6.0948	6.01735	5.36419	5.93075	5.47197	5.2078	5.65496	5.50722	5.50452	5.06029	6.01494	5.14764
5820	PVT1	0.00547358	0.80251	0.741543	0.00415278	0.107003	7.87401	7.81352	8.04315	7.87252	7.62795	7.87096	8.5811	7.27931	7.48814	6.95944	7.22065	6.91703	7.54164	7.26279	7.22573	6.96649	7.32608	7.2348	6.89479	6.93748	7.69829	7.27697	6.90055	6.69283
692072	SNORD5	0.00444264	0.802023	1.31231	0.760724	0.103536	4.63586	4.65157	4.31549	4.96584	5.59264	4.91245	5.38879	4.71602	5.54258	4.93144	4.91161	4.72408	5.06586	4.55791	3.45233	4.40486	4.37603	4.09346	3.56602	3.32516	4.3834	4.40864	4.47956	3.79521
64718	UNKL	0.000434623	0.799059	0.710581	-0.000711441	0.055788	8.89863	9.61613	9.45234	9.84901	8.84472	9.33571	9.7397	9.54207	8.77147	8.9335	8.44804	8.76762	8.69944	8.72621	8.91437	8.80661	8.64667	8.53377	8.72967	8.70977	8.6932	8.79341	8.56688	8.86999
51274	KLF3	5.41269e-06	0.79465	0.782928	0.798109	0.366226	11.2414	11.968	11.6013	12.0246	11.6145	11.6352	11.8126	11.7261	11.6203	11.826	11.526	11.8775	11.1725	11.4688	11.1036	11.3774	10.7737	11.1266	10.7893	10.9672	10.8211	10.9635	10.8452	11.0275
29902	FAM216A	0.00115078	0.793866	0.761723	0.100571	-0.00358868	9.22948	9.7337	9.92216	9.89135	9.67774	9.69455	9.99302	9.2828	9.04674	9.21014	8.81316	9.03685	9.11615	8.98191	8.58788	9.00431	9.09433	9.18698	8.43351	8.88641	9.20262	9.10725	8.36005	9.03468
51537	MTFP1	0.000952886	0.789471	0.715322	0.271698	0.086072	9.02697	9.24264	10.1082	10.0053	9.18856	9.54401	9.78917	9.56476	9.00617	9.01638	9.06236	8.95761	8.82955	9.0357	8.6079	8.82688	8.7985	8.96701	8.79782	8.66188	8.96067	9.05747	8.39807	8.53952
29035	C16orf72	2.2757e-05	0.78926	0.563916	0.755743	0.229413	10.9251	10.9104	11.2172	10.929	11.0475	10.5221	11.1095	10.4012	11.2284	10.953	11.003	10.9743	10.6324	10.5473	10.3399	10.5338	10.3909	10.3699	9.93863	10.1253	10.3098	10.4184	10.1808	10.2267
10044	SH2D3C	0.00781931	0.788127	0.74564	1.35604	0.323535	7.59451	7.9257	8.54439	7.87834	8.61765	7.51377	8.21657	7.42501	9.42702	7.97173	8.51135	8.28391	8.46955	7.06001	7.45166	7.08279	7.17441	6.99276	7.08089	7.54238	7.0135	7.21004	6.87623	7.6701
160622	GRASP	0.0116777	0.783279	0.494059	-0.255005	-0.232553	7.26735	8.1903	8.57862	8.28816	7.63041	7.89912	8.21034	7.42769	6.68017	6.7012	7.38253	7.63849	6.9382	6.92619	7.46647	7.16134	7.06398	7.09515	7.77741	7.25478	7.13723	7.19215	7.69703	7.39601
5831	PYCR1	0.000582897	0.781315	0.392004	-0.164247	-0.0927687	11.0509	11.9749	11.6757	12.2067	11.0099	11.4643	11.2506	11.6262	10.8818	10.7966	10.6231	10.7115	10.8734	10.8522	10.7026	10.8707	10.6672	11.2272	10.6944	11.1941	10.9687	10.9903	10.7414	10.9696
1889	ECE1	0.00703083	0.779454	0.629785	0.122802	0.0524464	10.8635	11.1847	11.8054	11.6865	10.9021	11.0097	11.5161	11.5133	10.7202	10.8202	10.7896	11.0398	10.8294	10.5743	10.745	10.9396	10.5556	10.7988	10.1759	10.8919	10.7823	10.7655	10.3783	10.9524
49854	ZBTB21	0.000248128	0.776196	0.73662	1.00393	0.449909	10.1217	10.1738	10.0181	10.0606	10.4582	9.86729	10.2105	9.67986	10.5465	10.2335	10.1403	10.223	10.2024	9.84944	9.43203	9.44326	9.79038	9.39775	8.95602	9.12528	9.62139	9.23106	8.99384	9.28123
123	PLIN2	0.0211565	0.775904	0.504971	-0.135682	-0.186049	9.66414	9.75322	9.77321	9.87659	9.75173	9.37395	9.37406	9.48369	9.22856	9.04283	8.00834	9.23877	9.18444	9.02367	8.07263	9.03628	9.26971	9.02379	8.40871	9.26133	9.28459	9.12369	8.40996	9.24297
90441	ZNF622	0.00411896	0.775682	0.547948	0.200898	0.0822144	9.73601	9.53899	10.4883	9.47016	9.74504	9.28063	10.0993	9.1976	9.1761	9.10644	9.43906	9.30906	9.01008	9.18402	9.34776	9.01407	8.92155	9.13739	8.95089	9.12094	8.96546	9.09485	9.07224	9.09452
10135	NAMPT	0.000541676	0.775172	0.822573	0.681412	0.304475	11.5082	12.0949	12.6319	12.325	12.0792	12.0726	12.6752	11.9226	12.1448	11.9458	12.0977	12.033	11.8511	11.6902	11.5855	11.5868	11.5859	11.5032	11.0448	11.3254	11.5299	11.5076	11.1243	11.3339
106635534	SNORA104	0.0424436	0.772168	0.465527	0.57639	0.0674074	4.92027	5.04429	4.32592	4.88294	4.35192	4.96126	4.4678	4.16587	3.84393	5.10071	3.37148	4.13414	3.5233	4.62222	3.11635	3.15246	4.08264	4.34245	4.48782	3.17183	2.76153	4.01402	3.3106	4.05855
399694	SHC4	0.0280017	0.766846	0.690957	1.04668	0.983336	6.1007	7.02824	6.37446	5.95458	6.94598	6.4299	5.35805	6.42049	7.23119	6.54283	5.76592	6.97473	6.60269	6.65242	6.38522	6.62095	5.09267	5.62652	5.3765	6.29492	5.82645	4.86765	5.69477	5.93906
83931	STK40	0.0189541	0.766314	0.552842	0.325635	0.112011	11.2677	11.6885	12.4749	12	11.5751	11.2505	12.2441	11.5075	11.4487	11.1993	11.7904	11.4611	11.1927	11.0236	11.5493	11.2794	11.0146	11.0891	10.9313	11.3309	11.2388	11.0694	10.9919	11.2968
2115	ETV1	0.000252428	0.766205	1.05363	0.840745	0.564248	10.5448	10.5591	10.3055	10.3161	11.5066	10.5173	10.5293	10.322	10.6492	10.8421	10.2995	10.7279	10.2765	10.4567	10.1202	10.5594	9.39184	9.98308	9.56689	9.71887	9.49207	9.89802	9.65828	10.1074
10458	BAIAP2	0.00202614	0.764688	0.460747	0.360621	0.0939236	10.9081	11.208	11.2567	11.5815	10.7915	10.8031	11.1417	11.0022	10.6655	10.8954	10.9902	11.0621	10.5942	10.6444	10.5456	10.7622	10.3929	10.5816	10.0731	10.8479	10.5174	10.6258	10.1548	10.8727
7295	TXN	0.000910312	0.763485	0.571207	-0.152055	-0.0319614	11.1737	11.0319	12.113	11.1711	10.9893	11.0011	11.8136	10.9166	10.4123	10.529	10.4219	10.555	10.504	10.7245	10.4805	10.6896	10.4406	10.731	10.6144	10.6498	10.6445	10.7051	10.662	10.5149
90353	CTU1	0.0023535	0.76314	0.717762	0.576033	0.0791578	6.53038	5.93376	7.06157	6.48183	6.87023	6.22036	6.24148	6.49395	6.14364	6.20529	6.16926	5.88233	5.97194	5.87549	5.4422	5.1234	6.04571	5.60366	5.49269	5.81292	5.76756	6.06029	5.23814	5.0304
51341	ZBTB7A	0.0141432	0.762558	0.528421	0.53595	0.211727	8.51941	8.66053	9.29109	9.09594	8.63765	8.53054	8.88832	8.5739	8.80115	8.29877	9.21383	8.79059	8.24603	8.21997	8.96823	8.37322	7.88806	7.93852	8.53847	8.15169	7.92406	8.21932	8.34406	8.4731
81631	MAP1LC3B	0.00427299	0.760902	0.586924	0.373099	0.112846	11.2319	11.4097	12.2062	11.6433	11.4476	11.1104	12.1324	11.1049	11.0665	10.9643	11.3842	11.0587	10.6911	10.7543	11.0726	10.9148	10.5712	10.7377	11.2011	10.9375	10.4718	10.78	10.995	10.7346
79693	YRDC	0.000321227	0.757114	0.695434	0.598618	0.260728	9.7107	9.53943	10.2357	9.85114	10.1693	9.41214	10.1444	9.36443	9.79314	9.47957	9.49865	9.64655	9.32559	9.23315	9.10818	9.39944	9.35071	9.07846	8.81721	9.06216	9.00527	9.037	8.97324	9.00795
55829	SELENOS	0.0037794	0.755921	0.666838	0.458953	0.249722	9.68845	10.1495	11.0002	10.3758	10.3023	9.98991	10.769	9.79631	9.76192	9.65362	10.1928	9.80782	9.57085	9.40518	9.83696	9.76626	9.58186	9.36812	9.58687	9.65333	9.14115	9.49552	9.52344	9.42025
100463487	MTRNR2L9	0.00770371	0.754528	0.402551	-0.14259	-0.19311	9.79129	9.95486	10.5258	10.0099	9.98926	9.6642	9.92011	9.30034	9.51493	9.45927	9.47644	9.32068	9.57284	9.41075	9.41968	9.16597	9.65273	9.09194	9.55929	8.95974	9.55073	9.66238	9.85204	9.27653
3977	LIFR	0.0119731	0.752489	0.686111	0.464282	0.2553	9.25086	10.0114	9.83594	10.2214	9.21208	9.80482	9.942	10.0951	9.35468	9.68438	9.68789	9.81576	9.03734	9.6474	9.47156	9.5505	8.83495	9.23514	8.92055	9.31891	8.78992	9.23243	9.16998	9.49326
29098	RANGRF	0.00126331	0.751376	0.291948	-0.179937	-0.101755	8.97851	9.45714	9.98815	9.0859	8.72134	8.94133	9.12617	8.88316	8.27648	8.59112	8.36005	8.57055	8.40001	8.59141	8.50441	8.61509	8.26954	9.11092	8.56335	8.56039	8.4108	8.66844	8.54358	8.89513
23277	CLUH	0.0111035	0.750848	0.573581	0.255632	0.112354	10.96	10.9964	11.6198	11.4878	10.8989	10.6925	11.5957	11.1679	11.0813	10.8637	11.2876	10.814	11.0909	10.6424	11.0565	10.6836	10.4815	10.6078	10.465	10.5064	10.8928	10.6149	10.5909	10.9255
79998	ANKRD53	0.0244673	0.750208	1.38001	-0.729833	-2.301	2.48599	5.16204	3.54439	4.98881	4.90026	5.18083	3.13566	5.48369	1.3707	2.94291	4.77049	3.97695	3.19568	0	1.19427	2.38643	3.61835	2.35438	3.2703	3.93737	4.07171	3.47268	4.45189	3.98411
2717	GLA	0.0156427	0.749683	0.653566	0.0703077	-0.0467787	9.98285	9.98329	10.3781	9.49236	10.0356	9.74086	10.4061	9.26957	9.61895	9.558	8.99609	9.33592	9.42043	9.55279	8.83799	9.22941	9.41069	9.38711	8.91114	9.12888	9.41124	9.66188	9.09971	9.0549
9334	B4GALT5	0.00633403	0.749553	0.78935	0.890433	0.516714	12.0427	12.3811	12.7548	12.4681	12.5575	12.1992	12.6957	12.3535	12.4317	12.6029	12.2936	12.5295	12.342	12.3277	11.5403	12.1528	12.1551	11.9152	10.9017	11.6764	12.0011	11.8231	10.8673	11.6044
493913	PAPPA-AS1	0.0100934	0.749404	1.1513	0.296194	0.0400767	5.80792	6.24366	6.86632	6.35897	8.20218	6.24931	6.53938	5.89356	5.79697	5.58677	5.27572	5.87198	5.45737	5.63998	4.86669	5.54293	5.48865	5.91051	5.18783	5.69226	4.7973	5.25012	5.23733	6.06191
91748	ELMSAN1	8.5208e-06	0.748252	0.595645	1.20491	0.574313	10.2449	10.9763	10.8384	11.1431	10.4272	10.4131	11.0137	10.7383	11.2011	11.2354	11.1454	11.1145	10.6365	10.6604	10.3087	10.5685	9.85451	10.2364	9.90691	10.2119	9.71401	10.1116	9.90725	10.144
441869	ANKRD65	0.000178475	0.746123	0.344289	0.271966	0.35538	5.68624	6.50416	5.62907	5.39068	5.29626	5.68721	5.94301	4.67633	4.48618	5.05431	4.33985	3.84051	4.60937	4.6898	4.3689	4.38643	5.41904	5.13225	4.41507	5.2593	3.90891	4.23022	4.10805	4.3858
4793	NFKBIB	0.000495065	0.739616	0.661489	0.24467	0.123352	9.65851	9.66226	10.004	9.64795	9.80975	9.36846	10.0319	9.45006	9.62089	9.12171	8.87135	9.19319	9.31903	9.11394	8.84532	9.04358	9.17987	8.79793	8.77611	9.26033	9.13821	9.0504	8.6744	8.96545
2235	FECH	0.00741255	0.735022	0.496327	-0.396798	-0.143218	8.98583	9.70309	9.77704	9.50374	8.69912	9.36003	9.731	9.22477	8.23489	8.38975	8.7893	8.40409	8.31049	8.63209	9.18309	8.70668	8.19037	8.68774	9.27965	8.87187	8.55503	8.80328	9.20966	8.83725
26227	PHGDH	0.0100224	0.733284	0.515718	-0.245411	-0.11474	12.952	13.6456	13.1254	13.8122	13.0588	13.2565	12.9968	13.3528	12.6529	12.505	11.7082	12.6337	12.7861	12.5795	11.9372	12.7197	12.8294	12.8582	12.0142	12.9003	12.8425	12.8554	12.0053	12.7782
9361	LONP1	0.0142118	0.733083	0.490335	0.000826836	-0.0666914	11.3145	11.4731	12.4502	11.8741	11.1883	11.3063	12.2	11.4462	11.1434	11.0096	11.3237	11.1797	11.1392	10.9921	11.1383	11.1167	10.8388	11.1888	10.976	11.1759	11.192	11.2129	11.0072	11.2409
7673	ZNF222	0.022309	0.731516	0.400709	-0.210635	-0.077724	7.64586	7.5546	7.75155	8.29373	8.02289	7.0553	7.59509	7.24922	6.95566	7.32662	7.13995	7.11059	7.36632	7.15901	7.03717	7.50197	7.51667	6.8941	7.15588	6.75303	7.18259	7.37517	7.53365	7.28394
5876	RABGGTB	0.000730696	0.730629	0.567837	0.387192	0.170156	11.2722	11.3137	12.0818	11.5226	11.5796	10.9561	11.8108	11.1926	11.333	11.1006	11.0108	11.17	11.0853	10.9184	10.9519	10.7906	10.963	10.7834	10.7604	10.761	10.8683	10.754	10.7678	10.6755
3638	INSIG1	0.00214373	0.730123	0.934142	0.550436	-0.186378	10.8163	11.7935	10.807	11.5431	11.4037	11.9097	10.9594	11.5032	11.2637	10.6914	10.6822	10.6418	10.497	10.2026	9.56935	10.0628	10.7739	11.0625	9.83846	10.3645	10.5513	10.7104	9.55926	10.2563
4157	MC1R	0.0253782	0.729766	0.0989771	0.910136	0.356312	7.28346	7.46332	7.89016	8.36205	7.3044	6.74833	7.89055	6.53256	7.93673	7.87689	8.05788	7.29159	7.28845	7.12878	7.74358	6.78697	6.90005	6.7231	7.4491	7.00767	6.85502	6.61488	7.26105	6.79159
155370	SBDSP1	0.000217822	0.728252	0.662185	0.510291	0.273885	9.37683	9.71561	10.0851	9.5762	9.85256	9.54623	9.80161	9.28909	9.37256	9.37769	9.44626	9.63792	9.21404	9.09324	9.3053	9.27623	8.98048	9.1904	8.69649	8.97338	8.64297	8.87077	9.06583	9.21371
10447	FAM3C	0.012493	0.728199	0.669233	0.521976	0.325907	11.3074	11.9065	11.319	12.0186	11.6917	11.6964	11.172	11.7555	11.5074	11.6599	11.0414	11.5502	11.2543	11.4897	10.9061	11.3243	10.9712	11.2727	10.3778	11.0171	10.9117	11.2512	10.4548	11.0532
11260	XPOT	0.00888924	0.728049	0.679854	0.171648	0.108448	12.3238	13.088	12.8739	13.0072	12.8051	12.6755	12.8703	12.7492	12.5509	12.4082	11.8472	12.2551	12.5292	12.3494	11.7211	12.209	12.5177	12.2831	11.5303	12.0496	12.3754	12.2858	11.668	12.0455
56102	PCDHGB3	0.0339423	0.72704	-0.187577	-1.05926	-1.17393	6.57069	5.19404	2.77182	6.68697	5.50692	5.47112	1.81279	4.77423	0	2.00713	1.97147	3.87336	3.75401	3.63926	0	0	3.60624	4.96081	5.83665	3.91165	2.20241	3.79708	4.47427	1.61524
6515	SLC2A3	0.0141799	0.726991	0.836624	0.194989	0.0712461	11.9317	12.0393	12.5245	12.1212	12.8726	12.0563	12.3082	11.8181	12.1324	11.4138	11.5745	11.3543	12.1516	11.1775	11.3552	11.2957	12.03	11.4788	11.1014	11.0984	11.8481	11.394	11.3303	11.1226
51119	SBDS	0.00501403	0.726867	0.617473	0.60249	0.334782	10.3442	10.5434	11.3923	10.5597	10.6794	10.2554	11.2485	10.2188	10.4945	10.2106	10.7068	10.6192	10.1989	10.05	10.3697	10.3416	9.98717	9.84674	10.0995	9.99874	9.96395	9.76429	10.0371	9.85578
8459	TPST2	6.08287e-05	0.72548	0.49802	0.133894	-0.0206456	8.39074	8.63792	8.69695	8.64822	8.42777	8.56135	8.2791	8.19577	8.15129	8.18475	8.00704	8.16794	7.94265	8.08767	7.9839	7.87864	7.9556	7.99137	7.44022	8.08472	7.79377	8.0566	7.97223	8.15284
8013	NR4A3	0.00191402	0.725391	0.557451	1.85956	1.26466	7.72439	8.13188	8.03267	8.36696	7.2734	7.95962	8.29282	8.05831	8.69857	8.95584	9.92327	9.09178	8.23497	8.40639	9.13793	8.51055	6.13317	7.39257	8.18388	7.64473	6.18259	7.3457	7.88941	7.81353
533	ATP6V0B	0.00232026	0.721652	0.598734	0.101837	0.0776787	10.6174	10.8967	11.5879	10.9425	10.8053	10.7883	11.3117	10.6475	10.3812	10.3816	10.6631	10.5987	10.2942	10.3966	10.6884	10.5487	10.2003	10.1636	10.4767	10.3172	10.2297	10.4476	10.5038	10.4362
81565	NDEL1	0.000572462	0.720103	0.658494	0.481887	0.239299	9.28184	9.59672	10.0962	9.77639	9.82042	9.33846	9.80608	9.53976	9.59018	9.42681	9.37471	9.61646	9.21464	9.32117	9.13448	9.36752	8.97259	9.06071	8.72017	9.11728	9.3591	8.88585	8.71607	9.1196
2081	ERN1	0.021089	0.718756	0.86847	0.969551	0.529223	5.78941	7.44801	7.52755	7.49025	7.49276	6.63662	7.53	7.19472	6.99088	7.11106	7.58329	6.94886	6.72997	6.78687	6.78526	6.57069	6.83832	6.33889	6.45827	5.74472	5.90195	5.9506	6.56233	6.34102
200186	CRTC2	0.00139051	0.71808	0.585286	0.532588	0.113039	10.3727	10.2782	10.5234	10.3228	10.6641	9.90771	10.6451	9.74912	10.4605	10.0927	10.368	10.2847	9.91264	9.7627	10.0925	9.75987	9.74691	9.45077	9.8502	9.57697	9.70744	9.60768	9.98694	9.77348
9369	NRXN3	3.04757e-05	0.716462	0.970159	0.125103	0.171815	10.6692	10.8638	10.4617	11.2036	11.6421	10.7159	10.8206	11.0344	10.3248	10.3236	10.0972	10.0788	10.4053	10.4104	10.0465	10.1492	10.1999	10.0285	10.1168	9.98718	10.0144	10.0911	10.1506	10.068
114789	SLC25A25	0.00100994	0.716293	0.480701	0.687035	0.337296	9.91674	10.3317	10.5551	10.2038	10.1147	9.78713	10.4667	9.69633	10.3998	9.97711	10.0003	9.73853	10.0604	9.31725	9.84769	9.49147	9.75563	9.41249	9.57251	9.40147	9.50558	9.25899	9.30295	9.30006
23251	KIAA1024	0.000687178	0.714866	0.548439	0.269133	0.21885	7.67581	7.58839	8.04689	7.58136	7.3363	7.71827	7.86358	7.3086	7.39278	7.22832	7.57889	7.43954	7.20118	7.34385	7.57033	7.32303	7.18526	7.16213	6.72587	6.95974	7.00277	7.16882	7.13041	7.26098
5329	PLAUR	0.0317056	0.713375	0.642568	0.0123777	0.101494	6.20024	6.86931	8.65279	6.91151	6.20545	7.13155	8.13566	6.87796	5.75762	6.30924	6.04703	6.12296	6.04994	6.39565	6.12501	6.02272	6.30124	6.55848	6.29387	6.62675	5.57491	5.97916	6.3569	6.27637
91775	NXPE3	0.0375312	0.713063	0.796293	-0.0381565	-0.00917244	10.2025	11.0448	11.347	11.1475	10.9147	10.7115	11.4808	10.9676	10.0995	9.93177	10.8181	10.3362	10.0257	10.1466	10.732	10.3973	9.83121	9.99798	10.8624	10.1979	9.99725	10.1192	10.9744	10.2473
16	AARS	9.46094e-06	0.712954	0.592837	-0.14781	-0.0444412	12.1259	12.9809	12.4063	12.812	12.5399	12.473	12.4176	12.4142	11.7452	11.7939	11.5838	11.8142	11.9072	11.9079	11.662	11.8735	11.9559	11.982	11.672	11.8634	11.8946	12.0759	11.7385	11.8193
203197	TMEM268	0.000672607	0.712608	0.44446	-0.0785007	0.0182576	8.1442	8.87085	8.93288	8.8329	8.12829	8.19082	8.91221	8.47692	7.90468	7.95414	7.8442	7.5344	7.42925	8.05927	8.125	8.01092	7.88491	8.10523	8.06037	7.87988	7.81195	7.90126	7.88941	7.94881
23075	SWAP70	0.000966083	0.711211	0.668903	0.424043	0.0733881	10.5548	10.8326	10.8517	10.7282	11.0609	10.4912	10.7636	10.4824	10.7975	10.4508	10.3624	10.4605	10.5822	10.0691	9.93658	10.0806	10.3868	10.0719	9.77368	9.89011	10.3749	10.244	9.80399	9.95208
968	CD68	0.0124075	0.708828	0.371284	0.529635	0.113667	6.82793	7.09492	6.45128	6.9169	6.72043	6.02148	7.09728	6.10166	6.62696	6.6197	7.15175	6.98242	6.49763	6.35832	6.48404	6.37696	6.27066	5.77816	6.08068	6.32622	6.32054	6.19281	6.48128	6.26766
8894	EIF2S2	0.000106065	0.708705	0.578928	0.105899	-0.0176516	11.9827	12.5027	12.7198	12.6548	12.3101	12.2881	12.5027	12.2399	12.0901	11.9508	11.5619	11.8587	11.8503	11.8777	11.4734	11.7659	11.7664	11.8644	11.5656	11.8286	11.9122	11.8828	11.5648	11.6781
56931	DUS3L	0.00915012	0.708665	0.42834	0.220328	0.012434	9.66035	10.0968	9.9734	10.5058	9.5524	9.59377	9.7719	10.197	9.81647	9.37891	9.58472	9.72148	9.48846	9.3854	9.38653	9.40961	9.28052	9.53033	8.97146	9.61934	9.53957	9.24961	9.08954	9.74155
314	AOC2	0.0148075	0.708193	0.592386	1.04045	0.377919	6.81392	6.43586	7.63886	6.89253	6.88835	6.58076	7.7665	6.08232	7.61546	7.36448	7.63959	7.12797	6.76694	6.87246	6.91525	6.54273	6.36764	6.39124	6.40415	5.78537	6.37242	5.78928	6.70314	6.72086
11046	SLC35D2	0.0387579	0.704568	0.625196	0.0855846	-0.130668	9.30693	9.24827	9.52543	9.40327	9.51962	9.11404	9.62421	8.90854	8.6018	8.94683	9.17289	8.95195	8.21049	8.55418	9.17735	8.86645	8.19413	8.49071	9.33812	8.64265	8.65299	8.63795	9.37226	8.66793
353116	RILPL1	0.00177384	0.70367	0.589827	0.35605	0.0147514	8.88454	9.13789	9.84077	9.33646	9.14866	9.03664	9.5313	9.02769	9.06904	8.7055	9.00697	9.05843	8.5532	8.51965	8.88149	8.5204	8.54156	8.51235	8.83606	8.49501	8.6616	8.22164	8.93831	8.59418
56521	DNAJC12	0.0343488	0.700926	0.50509	0.257719	0.11073	6.61527	7.33037	6.39683	6.45208	6.54333	6.98819	6.48143	5.99826	6.3093	5.8498	6.32409	6.41125	6.51351	6.46633	5.71783	5.60882	6.02299	5.78292	6.07765	6.10729	6.00862	6.01449	5.78047	6.05999
6618	SNAPC2	0.0264486	0.700857	0.277889	0.141402	-0.0946608	8.74321	9.20714	9.28407	9.66032	8.61869	8.97892	8.74989	8.85538	8.47882	8.24822	8.90038	8.7947	8.33563	8.00789	8.92856	8.20579	7.7743	8.63038	8.90608	8.78056	8.29536	8.41638	8.49956	8.64521
7832	BTG2	0.0358773	0.699763	0.506831	0.632392	0.183596	9.55661	10.5188	9.96479	10.4483	10.2679	10.2445	9.71895	9.4854	10.3186	9.8762	10.4128	9.77093	10.1168	9.44733	9.533	9.48622	9.83886	9.59591	9.07479	9.17993	9.82284	9.49786	9.15626	9.37197
8527	DGKD	0.0313375	0.698741	0.611662	0.491148	0.297858	10.7602	10.7759	11.6918	11.0624	11.0654	10.4641	11.6942	10.7182	10.7314	10.6811	11.3443	10.8486	10.581	10.5135	11.1317	10.606	10.3721	10.2301	10.4913	10.4018	10.3267	10.4085	10.3852	10.5203
1192	CLIC1	0.0012763	0.696184	0.713599	0.149501	0.0711784	12.2749	12.0554	12.9744	12.4288	12.7256	12.0924	12.8257	12.1595	11.8785	11.7855	12.0045	11.8466	11.6601	11.6909	11.9854	11.8655	11.4959	11.7154	12.1451	11.5924	11.6405	11.8096	11.8987	11.5683
2013	EMP2	0.040552	0.694982	0.756575	0.276773	0.133373	10.6452	11.0522	10.6885	10.7777	10.8875	11.0433	10.7927	10.6864	10.7224	10.7128	10.2394	10.4444	10.6767	10.7744	9.73343	10.3608	10.4542	10.4913	9.43799	10.0001	10.5738	10.4873	9.70982	10.2408
4791	NFKB2	0.000581094	0.694041	0.443078	0.845221	0.356264	10.2781	10.7601	10.9777	10.5878	10.0645	10.5233	10.7843	10.2276	10.8699	11.1215	10.648	10.6869	10.3253	10.4466	10.4282	10.1703	9.60487	10.2252	10.022	9.97547	9.60095	10.217	10.1007	10.0267
51429	SNX9	0.00840555	0.691304	0.765123	0.261412	0.148384	10.4116	10.4899	10.6237	10.0679	10.9618	10.3882	10.598	9.94029	10.2384	9.98899	10.0756	9.90588	10.1692	10.1507	9.73969	9.69713	10.1268	9.9616	9.42837	9.31106	10.107	9.79186	9.73021	9.53418
10221	TRIB1	0.00844742	0.688912	0.646643	0.873507	0.35196	8.7668	9.2805	9.90294	9.38479	9.83331	8.88343	9.78192	8.66729	9.54104	8.97683	9.82231	9.24297	9.02749	8.80744	8.80529	8.85675	8.72608	8.59921	8.74423	8.50985	8.78074	8.51731	8.54459	8.24648
7879	RAB7A	0.00719198	0.688614	0.613746	0.311211	0.184222	12.0904	12.3239	13.1266	12.4095	12.4755	12.1023	12.9891	12.084	11.8154	11.9153	12.2914	12.0973	11.7017	11.826	12.1444	11.9392	11.6602	11.6264	12.1388	11.7705	11.5875	11.6036	11.9511	11.7323
101928150	LOC101928150	0.0272815	0.686552	-0.079051	0.905002	0.262057	4.65591	4.94704	4.54439	4.45208	4.42134	3.59587	3.35805	4.16176	4.3093	4.14239	4.13822	4.92297	4.12394	4.04007	3.5162	3.2609	3.85306	3.80255	3.80081	4.3968	3.35252	3.23022	2.69301	4.61713
29919	C18orf8	0.0442161	0.684267	0.532305	0.353434	0.204424	9.09217	9.09259	10.1757	9.41732	9.65044	8.91634	9.84297	8.76015	9.18536	9.13701	9.26732	8.9327	9.11337	8.69134	9.16651	8.95513	8.79928	8.61281	8.8535	8.77509	8.92226	8.72482	8.82512	8.63645
56935	SMCO4	0.0222092	0.682821	0.339689	0.259917	0.221221	7.83819	7.69678	8.31698	7.8558	7.21039	7.359	8.03451	7.73132	7.32721	7.60113	7.6804	7.80561	7.78387	7.77124	7.30788	7.39657	7.26956	7.27774	6.99994	7.42922	7.39205	7.53668	7.05056	7.39539
7078	TIMP3	0.00349571	0.680736	0.449751	1.32072	0.73831	8.92062	9.48895	8.69639	9.66153	9.06519	8.9238	8.95584	8.89872	9.24794	9.74058	10.5097	9.70942	8.75854	9.20937	9.83361	9.07643	8.04305	8.64925	8.6978	8.65444	7.67445	8.53197	8.76626	8.95202
8754	ADAM9	0.0330732	0.680433	0.695457	0.33155	0.183246	10.5241	11.0131	11.6503	10.9604	11.2908	10.6706	11.6443	10.6023	10.452	10.3155	11.2281	10.3435	10.3095	10.3453	10.8226	10.2685	10.4124	10.3414	10.7772	9.89516	10.1599	10.2196	10.6164	10.0171
6782	HSPA13	3.98158e-05	0.677923	0.669086	0.431767	0.270529	10.7977	11.2612	11.4601	11.3144	11.2177	11.101	11.5226	10.9568	10.9865	10.9601	11.1376	11.1154	10.8582	10.8542	10.9781	10.8642	10.6414	10.5893	10.4743	10.4167	10.4543	10.6787	10.6899	10.6496
3419	IDH3A	0.00205724	0.67711	0.64047	0.479117	0.281154	9.56183	9.93248	10.4646	9.8848	10.0219	9.69151	10.404	9.5797	9.79859	9.81542	10.1255	9.96653	9.7633	9.66139	9.73796	9.75156	9.26654	9.37506	9.38673	9.1069	9.30854	9.50807	9.50975	9.46324
57647	DHX37	0.0122235	0.674398	0.537523	0.371276	0.204906	10.429	10.5212	11.1494	10.7805	10.3754	10.4202	11.0738	10.4632	10.7322	10.3183	10.4651	10.4285	10.5108	10.2215	10.3283	10.2181	10.1205	10.2455	9.64854	10.168	10.2287	10.0935	9.72501	10.4118
83871.chr17.1	RAB34	0.000222366	0.674376	0.570233	0.177596	0.0297461	10.9444	11.1727	11.5667	11.2864	11.1226	11.1127	11.4906	10.8279	10.6759	10.8188	11.03	10.8915	10.549	10.689	10.882	10.7049	10.458	10.545	10.6014	10.6684	10.6986	10.7976	10.6471	10.5625
4121	MAN1A1	0.022025	0.672099	0.483342	0.292341	0.0788918	9.54938	10.2799	9.8441	10.7604	9.66189	9.99678	9.9344	10.0857	9.45462	9.98457	9.79962	9.76966	9.28528	9.78826	9.45546	9.62568	9.21563	9.69061	9.51595	9.32323	9.10443	9.58363	9.61782	9.53322
64393	ZMAT3	1.14773e-05	0.671308	0.752833	0.107509	0.251194	9.60557	10.0712	9.89115	10.1868	10.3054	9.77412	10.2053	9.79596	9.25944	9.3136	9.61719	9.23933	9.57086	9.42952	9.39148	9.61244	9.38778	9.13749	9.3483	9.19593	9.26062	9.16882	9.27295	9.29713
8407	TAGLN2	0.0463772	0.670706	0.465731	0.0211601	-0.00589943	10.409	10.4412	11.1368	10.4937	10.1583	10.2393	10.9512	10.312	9.98476	10.0844	10.2076	10.5111	10.003	10.0718	10.119	10.4857	9.52472	9.99852	10.132	10.1427	10.006	10.1077	10.2783	10.3112
85450	ITPRIP	0.0163354	0.670629	0.661076	0.556599	0.232834	10.2325	10.7107	10.4267	10.285	10.4312	10.4995	10.5658	10.1201	10.2213	10.5447	9.95584	10.3442	9.99521	10.2447	9.52338	10.0078	9.47702	10.2061	9.21931	10.0699	9.58561	10.2094	9.15244	9.89222
8566	PDXK	0.00185465	0.668615	0.485518	0.260795	0.200162	10.6294	11.0954	11.2141	11.1815	10.6117	10.9122	11.1532	10.7109	10.4821	10.8432	10.7922	10.5398	10.4965	10.7806	10.6202	10.5174	10.1204	10.6969	10.3503	10.2783	10.3326	10.6168	10.3758	10.2888
11344	TWF2	0.000276516	0.668458	0.259552	-0.277997	-0.278504	9.11853	9.62809	9.69127	9.86349	8.85505	9.29642	9.31427	9.20002	8.60187	8.42654	9.01712	8.64272	8.66496	8.27758	9.03662	8.70706	8.73666	8.95489	9.08216	8.85383	8.96647	8.97558	8.94889	8.9093
9197	SLC33A1	0.0096716	0.664688	0.65909	0.274741	0.147771	8.80256	9.37878	10.1193	9.37778	9.38568	9.14463	9.78668	9.33903	8.84311	9.0104	9.19391	9.17158	8.85634	8.74773	9.20091	8.90614	8.5332	8.76821	8.93009	8.78817	8.53132	8.81072	9.03137	8.74661
121457	IKBIP	0.0100325	0.664412	0.478756	0.000329971	0.0384493	9.53674	9.57577	10.2948	9.96251	9.6262	9.63829	9.78655	9.57618	9.2141	9.22872	9.15837	9.46168	9.27775	9.49079	8.98217	9.46464	9.35859	9.43858	8.70152	9.21349	9.45999	9.51768	8.89268	9.1912
9923	ZBTB40	4.03755e-05	0.662708	0.826902	0.121427	-0.0702362	11.6051	11.9321	12.0425	11.9486	12.5254	11.6283	12.2828	11.7485	11.6038	11.3181	11.0317	11.2543	11.3151	11.1187	11.0062	11.0013	11.3443	11.1387	11.2834	11.111	11.3409	10.9705	11.1875	11.2233
11047	ADRM1	0.00710117	0.661438	0.273364	0.0513296	-0.0343132	10.6887	10.6038	11.2795	11.1244	10.34	10.4159	10.9256	10.4625	10.524	10.3038	10.5915	10.5085	10.2922	10.2435	10.6208	10.4287	10.0381	10.3107	10.2773	10.4245	10.5259	10.302	10.3416	10.553
3005	H1F0	0.019037	0.659929	0.475563	-0.430588	-0.244648	12.8992	13.7878	12.4112	13.1735	13.6448	13.418	11.9577	12.5136	12.1108	11.9791	10.9885	11.6646	12.3368	12.1068	11.1004	11.9428	12.9247	12.7233	11.6507	12.3332	12.5066	12.4584	11.527	11.9734
388135	C15orf59	0.00489979	0.659844	0.566376	-0.544872	-0.313404	7.28611	8.56353	7.10358	7.69635	7.61323	8.2779	6.76739	7.61718	6.64591	6.05144	6.62219	6.39114	6.45611	6.88859	6.47018	6.82166	6.71388	7.3928	6.91604	6.98749	7.07966	6.82656	6.56032	7.42363
285958	SNHG15	0.000337425	0.657079	0.560502	0.200912	0.129699	9.5506	9.94252	9.94221	9.72841	9.71054	9.75353	9.87747	9.43589	9.29331	9.46461	9.19927	9.34639	9.39629	9.34876	8.9749	9.29877	9.24867	9.25399	8.73828	9.29449	9.17934	9.22575	8.79634	9.29848
3177	SLC29A2	0.00432964	0.656857	0.599536	-0.10437	-0.118324	8.74528	9.75472	9.42282	9.87903	9.12368	9.61781	9.44191	9.38918	8.91494	8.57256	9.11815	8.42728	8.99256	8.69113	8.67272	8.62069	8.82358	8.99023	8.8373	8.52332	8.96744	9.03585	8.56098	8.88613
50999	TMED5	0.00199482	0.654705	0.647129	0.259438	0.139374	11.0318	11.2415	11.354	11.5185	11.4418	11.1519	11.307	11.2149	11.1211	10.9357	10.8612	11.0457	11.104	10.8916	10.6175	10.8704	11.018	10.7675	10.1447	10.5968	11.0009	10.7444	10.4196	10.7611
79774	GRTP1	0.00735422	0.654594	0.417979	-0.376123	-0.232591	7.7156	8.43058	8.00024	8.40766	7.84318	7.88405	7.7923	8.08809	7.05656	7.54924	7.57978	7.09213	7.64178	7.67003	7.64258	6.89747	7.2053	7.62564	7.57554	7.52921	7.89823	7.3678	8.04111	7.47508
7465	WEE1	0.040149	0.654206	0.493812	0.873718	0.303247	11.0779	11.1469	10.6708	11.2268	11.6328	10.5148	10.7791	10.5541	11.7095	11.4203	11.1628	11.1469	11.0514	10.9389	10.3918	10.7756	10.7792	10.7616	9.62557	10.3392	10.8064	10.8793	9.74118	10.5178
5052	PRDX1	0.00148039	0.653281	0.553649	-0.0976944	-0.0387821	13.3598	13.411	13.7817	13.5119	13.3705	13.4594	13.4706	13.3653	12.9796	12.9226	12.268	12.8579	12.9682	13.0108	12.3347	12.9501	12.9907	13.0621	12.4661	12.9323	12.992	13.1529	12.4015	12.8725
2934	GSN	0.00484506	0.651667	0.51016	-0.0292835	-0.0550041	9.25186	9.61519	9.88405	9.84031	9.91816	9.35537	9.54547	9.20638	9.18544	8.83582	9.29284	8.81582	9.03302	8.7232	9.4755	8.79532	8.96542	8.84544	9.30399	8.86989	8.98674	9.0586	9.17925	9.02246
51187	RSL24D1	0.000258292	0.649461	0.572795	0.114916	0.0198774	12.1634	12.675	12.5213	12.6127	12.5951	12.4912	12.3854	12.1939	12.1345	11.8473	11.5325	12.0173	11.9725	11.8691	11.4341	11.8758	11.9617	11.938	11.5192	11.9557	11.8719	12.0023	11.4846	11.7131
9020	MAP3K14	0.000263032	0.648109	0.548571	0.729128	0.445928	8.99342	9.51205	9.48962	9.74516	9.32909	9.23972	9.66458	9.1087	9.45012	9.47731	9.73613	9.25785	9.34085	9.0884	9.37506	8.9843	8.69399	8.9185	8.69412	8.84119	9.03211	8.53203	8.67515	8.76562
284312	ZSCAN1	0.0274558	0.647898	-1.49175	-1.16033	0.440017	5.29019	4.99891	4.77752	5.11057	2.58484	4.3323	3.81001	0.891431	1.93986	2.26484	4.91497	2.07497	4.12394	4.23265	4.80311	4.43632	4.31694	4.92841	5.23757	3.10268	3.82876	4.25506	4.67586	3.07627
6319	SCD	0.040481	0.644732	0.777666	-0.25962	-0.254016	14.8021	15.8989	14.9748	15.6078	15.3707	15.8039	15.1479	15.4929	14.7809	14.4676	13.5559	14.1306	14.8929	14.5565	13.3311	14.177	15.4158	15.2383	13.5728	14.4777	15.1098	14.9113	13.4792	14.4732
79080	CCDC86	0.0285154	0.640821	0.454814	0.377373	0.211646	10.464	10.1009	11.0696	10.4678	10.1509	10.0864	10.8678	10.2533	10.4595	10.1923	10.3955	10.3965	10.3875	10.0489	10.2845	10.0599	9.87877	10.0931	9.5452	10.022	10.1554	9.99827	9.68084	10.0998
55658	RNF126	0.0475792	0.640463	0.31978	0.115005	0.00732422	9.24754	9.22891	9.90123	9.94869	8.92347	9.14926	9.63931	9.33159	9.3545	9.02662	9.38028	9.02196	9.24593	8.84055	9.29949	8.96667	8.64227	9.01142	8.89185	9.21898	8.92305	9.05941	9.08506	9.25582
30850	CDR2L	0.0131363	0.639777	0.589446	0.549411	0.251852	9.88148	9.73367	10.4232	9.7547	10.1034	9.70845	10.1408	9.63899	10.1626	9.97499	9.67887	9.84229	9.8667	9.70542	9.28261	9.61379	9.58529	9.49502	8.88936	9.26425	9.57382	9.55407	8.82787	9.50535
23135	KDM6B	0.0284237	0.63976	0.480841	0.744523	0.188099	10.9649	11.6728	11.6521	11.9353	11.6166	10.959	11.8132	11.2007	11.6641	11.223	11.9902	11.4617	11.0628	10.6017	11.5756	10.8733	10.7973	10.6643	11.2948	10.9096	10.7176	10.3765	11.2145	11.0523
9817	KEAP1	0.000131922	0.639017	0.563857	-0.0870848	-0.0159025	10.6383	10.9144	11.178	11.0699	10.8329	10.6976	11.0172	10.9522	10.4797	10.2378	10.0331	10.2003	10.5511	10.3219	10.0382	10.3244	10.4876	10.4346	9.9567	10.3656	10.4977	10.5125	10.0903	10.1986
253512	SLC25A30	0.00647741	0.637443	0.482966	0.172684	0.26192	8.27191	8.58179	8.53848	9.02699	8.18145	8.40072	8.69265	8.52644	7.8297	8.03349	8.38153	8.00635	7.97886	8.21249	8.11336	8.3033	7.65173	8.13095	8.1682	7.91851	7.64235	7.67551	8.42556	7.81691
1958	EGR1	0.000964671	0.634543	0.463895	1.63196	0.907859	11.7987	13.1176	13.1805	13.1151	12.8626	12.6999	12.7702	12.1966	13.6522	13.0115	12.7652	13.1955	12.4871	12.5079	12.2445	12.4885	12.2	11.8657	12.7205	11.8875	11.1259	11.3992	12.2745	11.2969
22928	SEPHS2	0.000129587	0.633945	0.226368	-0.202162	-0.0414362	9.75862	10.0331	10.3702	10.1635	9.65805	9.57029	10.0693	9.39743	9.04077	9.17173	9.38804	9.16455	9.24992	9.42377	9.39271	9.3416	9.2673	9.38004	9.76304	9.37927	9.22699	9.40902	9.60789	9.32985
3303	HSPA1A	0.0105276	0.633273	0.221887	-0.375928	-0.281008	11.0145	10.9538	10.9702	11.2835	10.3405	10.7191	10.651	10.8659	10.2062	10.0863	10.6534	10.2391	10.227	10.0768	10.8062	10.4548	9.921	10.3869	10.735	10.646	10.4574	10.4509	10.9565	10.824
79228	THOC6	7.41832e-05	0.633122	0.25009	0.262434	-0.0759382	10.7788	10.8787	10.6597	10.9664	10.4617	10.2267	10.6768	10.3864	10.3625	10.4877	10.5385	10.6718	10.2577	10.0822	10.0931	10.274	10.0197	10.2862	10.0159	10.4295	10.2545	10.3195	10.0609	10.376
5069	PAPPA	0.0156936	0.632538	1.00686	0.707258	0.526783	8.60493	8.59163	8.85828	7.95012	10.4515	8.40295	8.66765	7.98011	8.48097	8.21108	7.75408	7.84316	8.04528	8.14796	7.37466	7.99947	7.80393	8.02529	7.54331	8.10227	7.52689	7.0771	7.05975	7.79651
144195	SLC2A14	0.00280288	0.631828	0.676786	0.169254	0.118756	7.62157	7.95876	8.47512	7.80375	8.32144	7.89965	8.31888	7.49906	7.67803	6.93503	7.45292	7.00571	7.69562	7.08269	7.12501	6.96637	7.83524	7.39263	6.99673	7.10729	6.99958	7.31301	7.06224	7.01984
4864	NPC1	0.00960583	0.630724	0.661331	0.372055	0.124773	10.2182	10.5991	10.8058	10.6361	10.8931	10.3083	10.8661	10.3141	10.5721	9.98957	10.2267	10.1085	10.4737	9.84533	9.79421	9.79447	10.4538	10.0618	9.54502	9.67574	10.2153	9.83644	9.50775	9.84915
116828	N4BP2L2-IT2	0.0336589	0.630638	0.753155	0.300685	0.142673	6.15174	7.2192	6.83967	7.03704	6.93379	6.50276	7.16541	7.13576	6.42959	6.09266	6.4672	6.73055	6.15251	6.89805	6.14846	5.88893	6.06623	6.22162	6.41242	6.02483	5.43052	6.07616	6.69301	6.31757
200558	APLF	0.0358052	0.629796	0.724712	0.642964	0.565113	6.38389	7.19819	7.31675	7.29863	7.05281	7.13565	7.34077	7.04789	7.24453	7.36259	6.67037	7.01187	6.61827	7.32153	7.34401	6.69413	6.91121	6.85896	5.80081	6.10729	6.06524	6.85471	6.36166	6.43589
692106	SNORD65	0.018425	0.629732	0.425551	0.553472	0.400579	4.88072	4.83477	5.03914	4.68869	4.68075	4.5217	5.18155	4.24259	4.62046	4.84727	4.92254	4.75916	4.34497	4.83145	4.90421	4.45724	4.12651	4.1201	4.28899	4.3888	3.65142	4.33293	4.73727	4.21393
27309	ZNF330	0.00113401	0.629678	0.556169	0.432166	0.228481	9.97809	10.1451	10.7852	10.3222	10.3743	9.99372	10.6555	9.91299	10.0248	10.1073	10.1756	10.1481	9.93722	9.7708	9.93006	10.0031	9.77677	9.72054	9.61951	9.59506	9.58748	9.77512	9.62003	9.74462
7316	UBC	0.00402956	0.629255	0.566352	0.445764	0.0766411	13.6373	13.9453	14.8837	14.0332	13.8637	13.8691	14.731	13.7842	13.6131	13.6633	14.0592	13.7527	13.3372	13.3296	13.5059	13.4392	13.4269	13.5091	13.5196	13.5268	13.2572	13.4581	13.3063	13.2837
55223	TRIM62	0.0392176	0.629092	0.401571	-0.107535	0.024291	8.83896	9.04567	8.58554	9.19355	9.37247	8.76668	8.39323	8.22126	8.34798	8.03515	8.09706	8.52453	8.61081	8.35259	8.08301	8.48563	8.63067	8.09891	8.16646	8.25132	8.73914	8.32708	8.13628	8.23237
692312	PPAN-P2RY11	0.0440941	0.629073	0.254774	0.389303	0.167968	9.95536	10.1797	10.9182	10.5325	9.97309	9.92813	10.2757	9.91165	10.5554	9.9886	10.4324	10.1661	10.2106	9.94726	10.0186	10.0808	9.63691	9.87101	9.51506	10.0465	10.2384	9.63198	9.56456	10.1504
200734	SPRED2	5.16801e-05	0.628813	0.659564	0.76761	0.559079	10.792	11.3623	11.2737	11.2839	11.0151	11.1856	11.3649	11.2694	11.3987	11.5218	10.9521	11.2816	11.2106	11.1833	10.9201	11.006	10.6021	10.8725	10.3027	10.4193	10.4957	10.6741	10.3179	10.596
7866	IFRD2	0.0439301	0.628414	0.486856	0.243981	0.159636	9.97598	9.77245	10.6888	10.318	9.86791	9.74841	10.6096	9.96301	9.92109	9.76346	10.0533	10.0043	10.0022	9.64305	9.81841	9.94109	9.43735	9.74499	9.21605	9.84316	9.7336	9.76083	9.57119	9.70056
30844	EHD4	0.0138789	0.628221	0.612883	0.40176	0.265371	9.11535	9.14535	9.62567	9.02679	9.47051	9.00871	9.28008	9.09249	9.048	9.0687	9.2317	8.88579	9.19123	8.89548	8.90706	8.69486	8.95951	8.91692	8.06037	8.46346	9.02196	8.77784	8.34039	8.48696
84154	RPF2	0.0121893	0.628201	0.599837	0.3717	0.240335	10.4671	10.6586	11.0394	10.491	10.6666	10.4148	10.9785	10.4827	10.6743	10.5818	10.2528	10.3939	10.4579	10.3454	10.0303	10.5436	10.2169	10.2815	9.65496	9.98993	10.3205	10.3692	9.62377	10.1025
94163	SNORD38B	0.0470749	0.628196	0.437438	0.649959	0.545193	4.04288	4.28089	3.63263	3.55417	4.0619	3.01442	3.87844	3.79277	2.99108	3.82878	3.16972	3.28942	2.9715	2.93704	4.19047	2.76093	3.64302	2.98332	3.7711	2.60034	1.9361	3.22554	2.89672	2.6208
2288	FKBP4	0.00739817	0.627446	0.596883	0.166196	0.057374	11.7574	12.0389	12.1607	11.6851	12.2211	11.9402	11.9346	11.424	11.6339	11.4511	10.8244	11.0366	11.5342	11.2564	10.6853	11.0347	11.7143	11.5498	10.8898	10.9784	11.5328	11.2626	10.7281	10.7577
9695	EDEM1	0.000979847	0.625843	0.607621	0.24248	0.17465	9.80764	10.3517	10.665	10.2555	10.355	10.0379	10.6131	10.0009	9.84309	9.80473	9.76142	9.82631	9.75504	9.85994	9.61331	9.73593	9.95136	9.6553	9.22367	9.74611	9.6632	9.59746	9.38784	9.61713
55621	TRMT1	0.000122015	0.625769	0.446459	0.132409	0.0472574	11.0471	11.2788	11.5298	11.4689	11.085	10.9839	11.4453	11.0932	10.9619	10.7965	10.9163	11.0458	10.9387	10.6749	10.8841	10.8821	10.6342	10.8885	10.5996	10.6992	10.8688	10.791	10.6685	10.8626
58527	ABRACL	5.86515e-07	0.623928	0.551286	0.158597	0.199648	10.4842	10.6067	10.6548	10.6493	10.4288	10.6116	10.6774	10.3867	10.181	10.17	10.226	10.3268	10.1774	10.1414	10.3099	10.4392	9.87905	9.97238	10.0214	10.0264	9.96894	10.2133	10.1214	9.96571
84549	MAK16	0.0137126	0.623106	0.598932	0.397772	0.341487	9.86805	10.2721	10.852	10.351	10.3995	10.0935	10.6844	10.069	10.071	10.0517	10.3586	10.1815	10.0938	10.245	10.0349	10.064	9.80077	9.92203	9.29229	9.83561	9.94724	10.0294	9.40452	9.69059
24139	EML2	0.0369562	0.623093	0.37577	-0.314369	-0.422682	7.4158	7.70245	8.22394	7.83866	7.47648	7.28604	8.19941	7.22963	7.04723	6.53153	7.21672	6.96731	6.77926	6.50568	7.27559	6.76901	7.14348	6.92625	7.83712	6.78163	7.45684	6.88447	7.96776	6.7112
154214	RNF217	0.0470905	0.622854	0.542267	0.801326	0.361763	7.4285	7.52027	8.3523	7.12136	7.50615	7.07639	8.41254	7.10501	8.01727	7.52034	8.23572	7.74429	7.57894	7.34876	7.7232	7.10847	6.9586	6.74069	7.39931	6.83242	7.12511	6.92776	6.91981	7.33964
57602	USP36	0.00136974	0.622631	0.574637	0.494377	0.298093	10.9636	11.2401	11.5851	11.279	11.1441	10.8612	11.7713	11.0992	10.9518	11.069	11.4319	11.1189	10.9236	10.9083	11.166	10.7886	10.5888	10.6571	10.6885	10.643	10.6122	10.6179	10.5928	10.7712
8568	RRP1	0.0108494	0.621744	0.435693	0.385586	0.218555	10.4741	10.4202	11.2043	10.789	10.3257	10.3259	11.0872	10.4047	10.6123	10.6085	10.6791	10.5382	10.4531	10.3595	10.4449	10.5125	9.92855	10.2297	10.0697	10.1727	10.4025	10.2644	9.98201	10.2469
126382	NR2C2AP	0.0479966	0.62151	0.632149	0.286274	0.406312	8.73863	8.70619	8.97201	8.72566	8.84575	9.0811	8.67294	8.58525	8.78621	8.6798	8.05194	8.6206	8.8369	8.7742	8.11562	8.89198	8.4419	8.45984	7.64973	8.10499	8.24835	8.7423	7.71512	8.28768
7436	VLDLR	0.0217638	0.620446	0.38363	-0.482388	-0.213166	9.86294	10.9655	10.6869	10.7942	10.7267	10.2311	10.5411	9.86356	9.65126	9.60237	9.58972	8.89102	9.92876	9.88968	9.90925	9.08356	9.67666	10.1397	10.5969	9.41453	9.55065	10.0276	10.5466	9.53914
55361	PI4K2A	0.0476708	0.619945	0.54316	0.314752	0.0663261	9.67809	9.66029	10.2954	9.98086	9.75022	9.44197	10.4511	9.66417	9.50072	9.50495	10.0444	9.74098	9.31196	9.12013	9.79975	9.56551	9.13847	9.11085	9.69656	9.18895	9.30671	9.23022	9.676	9.31911
101929152	P3H2-AS1	0.0442423	0.618803	0.296967	-0.62992	-0.263058	4.48599	4.84975	3.95942	4.67447	3.6558	3.9178	5.01013	4.09856	3.24517	2.52788	4.12523	3.07497	3.48009	3.20999	3.77923	3.97139	3.70867	3.11666	4.73173	3.93737	4.27006	3.76073	3.69301	3.76913
8767	RIPK2	0.0300058	0.618438	0.407053	0.389783	0.160247	9.06342	9.25371	8.88621	9.22906	8.90752	8.9208	8.87713	8.88142	9.27267	9.05926	8.54464	9.08592	8.96318	9.03536	8.24412	8.80169	8.73485	8.66334	8.14477	8.41569	8.87915	8.83217	8.37483	8.3172
51651	PTRH2	0.000364111	0.617455	0.551884	0.250484	0.11031	9.44135	9.60753	10.3589	9.77916	9.75357	9.57873	10.0032	9.58916	9.31769	9.24379	9.47701	9.25745	9.25863	9.15367	9.26519	9.05775	9.33351	9.28954	8.95108	9.14299	9.21639	9.19256	8.84667	9.03839
388796	SNHG17	0.0150921	0.61685	0.398445	0.246378	0.106729	9.5623	9.54126	9.59459	9.41375	9.15994	9.25707	9.76185	9.05943	9.45075	9.21587	8.86726	8.99339	9.25453	9.22781	8.6492	8.83714	8.98809	9.04426	8.81964	8.79251	9.16952	9.19372	8.50433	8.6742
10456	HAX1	7.11611e-07	0.616653	0.366004	-0.0886335	0.052947	10.484	10.9905	10.9496	10.8731	10.6174	10.643	10.5148	10.5193	10.1751	9.9504	9.80648	10.1675	10.2572	10.072	10.1452	10.1913	10.1809	10.1066	10.1755	10.3676	10.0462	10.193	10.1342	10.0806
10469	TIMM44	0.000985868	0.614086	0.463819	0.104786	-0.0196648	10.7545	11.2884	11.123	11.1968	10.9148	10.8614	10.9642	11.0213	10.9132	10.608	10.385	10.494	10.7886	10.4649	10.2379	10.4111	10.5766	10.5438	10.2874	10.4986	10.7363	10.5909	10.1122	10.5418
81929	SEH1L	0.049756	0.613848	0.685749	0.466722	0.283989	10.8383	11.0863	10.9035	11.1423	11.3937	10.9806	10.968	10.9157	11.0895	10.8916	10.5249	10.9045	10.8627	10.9425	10.131	10.7433	10.8329	10.6777	9.65956	10.345	10.6933	10.7904	9.73261	10.3273
9388	LIPG	0.0006872	0.613494	0.590935	-0.407801	-0.566987	9.88033	11.255	9.7902	10.8969	10.1442	10.9345	10.1966	10.457	9.34824	9.31063	9.25856	8.80706	9.09914	9.33645	8.63548	9.01666	10.1154	10.3253	9.16436	9.76348	9.57143	9.94254	9.05898	9.78273
489	ATP2A3	0.0304234	0.61333	-0.737097	0.514825	0.631449	5.07095	4.8158	5.18182	5.9964	4.14123	4.03197	4.13566	3.3544	5.3707	4.64335	4.92615	3.45348	4.80201	5.04007	4.5162	4.50191	3.85306	4.93294	4.80081	5.02483	3.50452	4.51973	3.69301	4.61713
25996	REXO2	0.0377286	0.613082	0.501401	0.138153	0.0342731	9.16266	9.30683	10.5863	9.508	9.44957	9.0529	10.2615	9.3531	8.9742	8.65624	9.42168	9.10319	8.92504	8.84752	9.03291	8.93433	9.00627	9.21341	8.97935	8.91243	8.90981	8.77744	9.05397	8.86148
7965	AIMP2	0.000624595	0.610094	0.418585	0.0154285	0.0318127	9.55199	9.64639	10.2434	9.90026	9.49891	9.52369	10.0336	9.51981	9.31202	9.31527	9.10601	9.33028	9.32275	9.30867	9.12365	9.37404	9.33988	9.3062	9.16025	9.09539	9.40285	9.29273	9.17389	9.13239
7993	UBXN8	0.000151478	0.609944	0.514504	0.189463	-0.0248413	8.85574	8.96929	9.51922	9.12136	9.20407	8.72652	9.36067	8.79259	8.60801	8.61727	8.66044	8.73845	8.32249	8.36535	8.47076	8.60837	8.55528	8.3947	8.5594	8.51646	8.39377	8.66164	8.41665	8.39427
55122	AKIRIN2	3.40785e-06	0.609544	0.471924	0.142487	0.0884523	10.6838	10.9857	11.1894	11.115	10.8726	10.8031	11.1173	10.6304	10.5307	10.411	10.4167	10.4413	10.4247	10.3884	10.3045	10.4659	10.3924	10.3992	10.2422	10.5019	10.2413	10.4219	10.2252	10.3414
54977	SLC25A38	5.10288e-07	0.607561	0.431571	0.0521355	-0.103902	10.3034	10.547	10.487	10.4385	10.4442	10.198	10.4396	9.99014	10.0047	9.91197	9.95267	9.94414	9.85518	9.7757	9.80754	9.7509	9.82408	9.8115	9.97081	9.73926	9.85528	9.87211	10.0073	9.8703
134429	STARD4	0.0390827	0.607553	0.683837	-0.0347729	-0.252774	11.2401	12.0537	11.054	11.9566	11.8044	11.9601	11.1322	11.7129	11.4234	10.8876	10.3	10.6864	11.0475	10.8143	9.85863	10.705	11.5871	11.3096	10.2038	10.7737	11.3039	11.1442	10.1948	10.7936
84919	PPP1R15B	0.000173687	0.60713	0.651126	0.568281	0.2279	11.4581	11.8108	12.0362	11.8618	12.0882	11.5288	12.0176	11.7083	11.9076	11.7176	11.6345	11.6328	11.5373	11.4481	11.2166	11.3289	11.4613	11.2694	10.9237	11.0841	11.309	11.1805	10.9008	11.229
9181	ARHGEF2	0.00403526	0.605308	0.580983	0.473444	0.153425	10.9785	11.3354	11.6473	11.1166	11.3103	11.1638	11.5942	10.9122	11.5477	11.3017	11.0362	11.0366	11.2214	10.9748	10.7309	10.7149	10.7185	10.8619	10.4354	10.6407	10.9257	10.8303	10.5934	10.679
2181	ACSL3	0.00326751	0.605148	0.682345	0.0834522	-0.0707893	10.9489	11.5302	12.0844	11.4061	11.3624	11.55	12.0836	11.2825	10.9977	10.7932	11.034	10.8156	10.9444	10.8256	10.5297	10.7239	11.1363	11.1252	10.5097	10.7777	11.0555	11.0233	10.4181	10.8098
3482	IGF2R	8.15401e-05	0.603101	0.689585	0.477697	0.226845	12.4886	13.1369	13.2802	13.101	13.2293	12.8101	13.3798	12.9335	12.7004	12.7124	12.9607	12.6623	12.6223	12.4767	12.5415	12.3918	12.5805	12.3685	12.4704	12.175	12.2768	12.2335	12.3208	12.2939
142891	SAMD8	0.00156903	0.599934	0.541178	0.631906	0.37934	9.87077	10.3304	10.596	10.1969	10.5163	9.87509	10.5549	9.81281	10.2449	10.2054	10.1804	10.2932	9.97993	9.95445	10.143	9.83627	9.9556	9.62583	9.56185	9.4511	9.64612	9.43425	9.73558	9.58034
359948	IRF2BP2	0.000179607	0.59808	0.551017	0.828578	0.396396	11.082	11.5552	11.9137	11.6035	11.4156	11.3933	11.9098	11.2475	11.4525	11.6451	11.8941	11.6721	11.0897	11.2361	11.4627	11.1467	10.7777	10.9379	11.1592	10.8872	10.7092	10.9267	10.9483	10.7654
4946	OAZ1	0.000124064	0.59679	0.368339	-0.0250244	-0.0905037	12.6067	12.8805	13.1924	13.0961	12.5548	12.7049	12.7941	12.8081	12.415	12.2082	12.1855	12.4226	12.2481	12.1449	12.1847	12.3918	12.1421	12.4806	12.1443	12.6216	12.4032	12.3282	12.107	12.493
581	BAX	9.10797e-05	0.594746	0.443165	-0.104509	-0.0897436	10.2016	11.0094	10.9891	11.1391	10.5551	10.7675	10.7311	10.6791	10.176	9.97165	9.72955	10.0919	10.0785	10.1508	9.72976	10.069	10.177	10.2961	10.1169	10.3701	10.1935	10.2657	9.86204	10.0658
79683	ZDHHC14	0.00848128	0.593069	0.773142	0.21617	-0.0743561	6.21391	7.06011	6.59761	7.72826	7.35885	7.20073	6.67998	7.08062	6.49961	6.40235	6.50745	6.51368	6.47964	5.73932	5.99909	6.54293	6.4551	6.33132	6.47423	5.96696	6.24868	6.36408	6.06771	6.37794
7071	KLF10	0.00203833	0.592999	0.530978	0.960719	0.598202	9.70516	10.2911	9.93766	10.4082	10.6074	10.0481	9.80336	9.63517	10.5368	10.2375	10.1286	10.5374	10.3029	9.95033	9.65062	10.0863	9.85988	9.67885	9.12551	9.30587	9.5792	9.46118	9.12048	9.43652
387893	KMT5A	0.00100415	0.591024	0.440184	0.305218	0.0568027	10.5697	10.8904	10.6983	10.8266	10.7964	10.6273	10.4722	10.4857	10.7189	10.6501	10.263	10.5528	10.4394	10.4625	10.0744	10.2149	10.15	10.3454	9.87407	10.2514	10.2957	10.4532	10.0431	10.1719
4839	NOP2	0.00278371	0.590404	0.603138	0.373552	0.228715	11.5092	11.3987	11.9578	11.3519	11.865	11.3593	11.8819	11.1623	11.4219	11.4816	11.3667	11.4383	11.4209	11.3003	11.183	11.225	11.1339	11.041	10.7921	10.889	11.2236	11.1998	10.8509	10.94
8406	SRPX	0.0416619	0.589426	0.719721	0.0452652	-0.150315	7.59451	7.13009	7.41886	7.43697	7.61928	7.09217	8.1654	7.22477	6.87278	6.38683	7.2675	7.17733	6.45737	6.39762	7.1445	6.92265	6.63067	6.3662	7.61607	6.60979	6.6962	6.73272	7.05481	7.03966
84256	FLYWCH1	0.017361	0.589139	-0.0607767	-0.254521	-0.39865	8.95407	9.44396	9.85916	9.55886	8.217	8.92233	9.0489	9.02816	8.74608	8.72994	8.91543	8.5804	8.55675	8.31308	8.84919	8.67632	8.26203	8.9768	8.99831	9.22236	8.96832	8.8612	8.91695	9.24348
26093	CCDC9	0.00339811	0.589096	0.20958	0.0753975	-0.0682821	9.21086	9.7295	9.45855	9.73964	9.11518	8.92472	9.21986	9.36072	9.25454	8.98138	8.97006	8.951	9.11342	8.51834	8.92931	9.02121	8.75377	9.12128	8.73286	9.17425	9.0836	8.88026	8.9544	8.93714
10908	PNPLA6	0.0189533	0.586638	0.129858	-0.260896	-0.180482	9.42904	9.78754	10.254	10.2584	9.28605	9.12151	10.0119	9.48239	9.11733	9.11163	9.49836	8.95787	9.25323	9.07362	9.51927	9.16073	9.11091	9.40468	9.5891	9.27771	9.17841	9.42998	9.52378	9.59659
10461	MERTK	0.036223	0.578372	0.721793	0.219049	-0.0948124	7.4703	8.10517	8.04689	7.29338	8.20098	7.83746	8.30676	7.14422	7.6316	7.77452	7.03347	6.86157	7.44587	6.87655	7.31321	6.41007	7.26488	7.07713	7.32288	6.93737	7.38207	7.31768	7.02691	6.69829
100289137	FAM95C	0.0319663	0.574318	0.743592	0.603662	0.398325	7.10804	7.56559	7.59846	7.9964	7.92633	6.99959	8.11452	7.90515	7.71055	7.40644	7.07839	7.68673	7.73983	7.03725	7.0187	7.26499	7.17499	6.85988	6.71876	7.21759	7.10146	7.06592	6.15244	7.14764
677805	SNORA18	0.00517309	0.571374	0.721452	0.346739	0.510566	5.6475	5.08029	5.48708	4.89635	5.77872	5.18209	5.2925	5.45822	4.75433	4.99245	4.66549	5.33228	4.93104	5.49973	4.98718	4.98192	4.79647	4.54212	4.82998	4.65715	4.45578	5.01515	4.76282	4.12384
3949	LDLR	0.00222626	0.570096	0.684621	0.770761	-0.0184879	11.7629	12.3392	12.1844	12.1851	12.3541	12.281	12.2991	11.9956	12.3544	11.8245	12.1755	11.7878	11.7247	11.288	10.9003	11.0723	11.9413	11.9201	10.8654	11.4646	11.6464	11.581	10.5374	11.2944
26781	SNORA67	0.00501068	0.56906	0.610081	0.520279	0.438862	6.54977	6.73467	7.17252	7.22659	7.19894	6.71639	7.24397	6.68833	6.53038	7.06946	6.98255	6.92783	6.86593	6.94448	6.91467	6.45948	6.36633	6.35868	6.54777	6.13453	6.60673	6.46846	6.15748	6.19645
619189	SERINC4	0.0409663	0.567755	0.681082	0.704005	0.0542669	6.83424	7.28129	7.57818	7.51612	7.49947	6.91425	8.11265	7.13676	7.32042	7.30602	8.10386	7.18936	6.42279	6.6676	7.43569	6.79464	6.90991	6.41397	7.05774	6.55719	6.7983	6.35077	7.23083	6.72375
11186	RASSF1	7.13764e-06	0.565307	0.326953	0.848476	0.423662	8.86841	9.20758	9.50644	9.15273	8.76587	8.86145	9.32231	8.83212	9.57124	9.3074	9.48042	9.37642	9.13315	9.03859	9.0416	8.8229	8.62475	8.59323	8.54104	8.71492	8.62699	8.62111	8.55273	8.54074
3660	IRF2	0.00103093	0.560137	0.612715	0.35845	-0.0457363	8.7852	8.62193	8.56322	8.70632	8.88235	8.59894	8.79862	8.60707	8.40779	8.66891	8.19333	8.55178	8.22492	7.96488	7.79789	8.21738	8.43161	8.28439	7.54331	8.1768	8.23788	8.36801	7.92823	7.85391
81629	TSSK3	0.00544656	0.557078	0.562007	1.04059	0.455453	7.2277	7.92887	7.9789	7.86771	8.11952	7.8886	7.69043	7.32435	8.28431	8.05386	8.64335	7.75477	7.88346	7.14525	7.86946	7.49757	7.27229	6.96259	7.52462	7.01538	6.60278	6.99824	7.48286	7.49004
317751	MESTIT1	0.0286647	0.556421	-0.200166	-1.68674	-0.584291	5.07095	4.23084	4.83003	4.45208	4.5038	3.97873	3.13566	3.93937	3.10767	2.28205	2.81629	1.33801	4.43428	4.61691	1.19427	3.70836	4.9526	4.19796	3.10037	4.10729	3.98995	4.58386	4.27797	3.43921
283932	FBXL19-AS1	0.000657781	0.549882	0.827165	0.186749	-0.0304728	8.106	8.71425	8.89061	8.80426	8.83832	8.66681	9.14563	8.9735	8.68068	8.56761	7.96361	8.4466	8.27023	8.2904	8.18063	8.04836	8.22807	7.94488	8.08213	8.06052	8.18655	8.05368	8.40791	8.26337
23352	UBR4	0.0034701	0.54741	0.633727	0.477494	0.245579	12.7364	12.8908	13.2442	12.8176	13.4746	12.4284	13.4147	12.7167	12.7399	12.7353	12.9123	12.7879	12.6029	12.6079	12.652	12.385	12.5047	12.3217	12.4498	12.2232	12.3644	12.111	12.4037	12.3863
4163	MCC	0.000831439	0.545577	0.651041	0.386726	0.176473	9.65449	10.3273	10.3297	10.5712	10.1867	10.1322	10.5113	10.4744	9.83359	9.9977	9.86182	10.1499	9.56302	9.70851	9.88588	9.84458	9.49761	9.70698	9.59953	9.89637	9.42933	9.58823	9.3865	9.89204
10725	NFAT5	0.030653	0.538382	0.536842	0.676645	0.34654	10.6429	11.1288	11.3119	11.1076	11.4385	10.3401	11.5105	10.896	11.1602	11.0644	11.3375	11.132	10.8071	10.8037	11.1051	10.6579	10.4535	10.3148	10.9557	10.3136	10.3847	10.1297	10.9396	10.5335
80740	LY6G6C	0.00426976	0.530637	0.154827	2.04043	1.35741	5.36767	5.1096	3.37446	4.64111	5.03985	4.59587	3.72062	3.63326	5.39422	5.87598	4.22068	4.87649	4.44204	4.25315	4.27095	4.66917	4.94267	3.92913	3.95437	3.54413	2.91531	3.27661	2.86609	3.14764
23308	ICOSLG	0.0130661	0.526154	-0.783234	1.3551	0.603875	3.84768	4.51095	5.83389	4.18974	3.42134	3.01091	4.35805	2.3544	4.95566	5.03038	5.78549	5.07497	4.28744	4.53192	5.20101	3.82122	4.50514	3.70326	3.90773	4.16151	2.76756	4.13301	4.57667	3.94886
387882	C12orf75	0.0406542	0.522729	0.618398	0.327644	0.315862	8.31254	8.17248	9.03359	8.16174	8.85328	8.16573	8.90825	8.13576	8.50503	8.35795	7.90485	7.77786	8.28656	8.0234	8.02082	8.16779	8.17953	7.92668	7.68945	7.79376	8.21602	7.88684	7.58981	7.54244
51109	RDH11	7.16915e-05	0.519995	0.602799	0.0690346	-0.00907707	11.0254	11.3866	11.6738	11.445	11.6869	11.3145	11.6453	11.2154	11.0591	10.9002	10.8725	10.8804	11.0703	10.8878	10.7154	10.7262	10.8953	10.9887	10.7961	10.7708	10.801	10.9798	10.7385	10.9167
6744	SSFA2	0.021194	0.519988	0.585381	0.645029	0.286532	10.491	10.8544	11.4894	10.7818	11.1726	10.5696	11.5476	10.5885	10.7739	10.8918	11.6164	10.9991	10.5813	10.7269	10.7826	10.7566	10.3264	10.3449	10.4804	10.3851	10.3375	10.4161	10.4151	10.5325
26973	CHORDC1	0.000336998	0.517912	0.661111	0.343701	0.16782	10.8819	10.9844	11.3679	11.1309	11.2792	11.1257	11.4676	11.0654	10.9764	11.0297	10.9156	11.091	10.8238	10.8263	10.736	10.9231	10.6942	10.7708	10.1891	10.6394	10.7917	10.779	10.3912	10.676
4792	NFKBIA	0.000487089	0.509249	0.293251	0.928779	0.446658	10.2605	10.199	10.4767	10.2276	9.93198	9.99248	10.3674	10.008	10.6297	11.2497	10.5151	10.8988	10.2429	10.5771	10.0264	10.5185	9.37816	10.1232	9.66879	9.95672	9.67513	10.353	9.6964	9.85361
11228	RASSF8	0.0302449	0.499908	0.377174	0.631129	0.346602	10.4349	10.668	10.2129	10.491	10.7835	10.1268	10.2929	10.1126	10.8166	10.6411	10.3998	10.5935	10.5893	10.4794	10.053	10.1911	10.3922	10.2036	9.34474	9.86663	10.2229	10.0923	9.59186	10.0193
85465	SELENOI	0.00741862	0.498189	0.685756	0.630098	0.322207	10.8389	10.953	11.3423	11.0628	11.3788	10.9091	11.6317	11.0276	11.5348	11.4149	11.0484	11.2824	11.2401	11.1022	10.7397	10.9671	10.9639	10.7618	9.98607	10.4923	10.832	10.805	10.3324	10.7908
117248	GALNT15	0.0251598	0.496635	-0.157887	-0.632758	-0.727517	5.07095	4.59341	5.28135	4.18904	3.79331	4.01091	4.5507	4.16176	4.24517	4.11284	4.27572	4.45348	4.18053	3.62503	4.5162	4.38643	4.36764	4.74284	4.10037	3.93737	4.85779	4.79582	5.42997	4.53467
10420	TESK2	0.0389313	0.493946	0.4879	0.561858	0.801061	5.65591	5.80329	4.92905	5.35897	5.89445	5.35024	4.97696	5.50139	5.67158	4.41832	4.82379	4.89165	4.99215	4.81807	5.73184	5.22009	4.85588	5.68061	4.69122	4.54374	4.68058	4.65294	3.63161	4.59278
51696	HECA	0.0016657	0.491714	0.439878	0.672636	0.378915	8.48317	8.81759	8.52421	8.22467	8.71325	8.16065	8.65398	8.31441	8.55392	8.38171	9.02209	8.68673	8.35353	8.15901	8.45166	8.50537	7.9999	7.79277	8.26528	8.02483	7.90369	7.80849	8.15789	8.08383
9933	PUM3	0.000183265	0.485544	0.665492	0.425308	0.257897	10.7125	10.6038	11.1249	10.7774	11.0396	10.8571	11.2375	10.8043	10.7823	10.7803	10.6655	10.7538	10.6714	10.5991	10.4674	10.5745	10.458	10.5482	9.97641	10.2939	10.4084	10.4858	10.0945	10.292
1959	EGR2	0.0163664	0.485125	-0.154071	1.21407	0.587121	7.75409	7.91227	8.5976	8.89101	7.85744	7.077	8.18005	7.48369	8.01333	7.58677	8.73813	8.14536	7.66496	7.19835	7.76412	7.34836	7.48865	7.38151	8.7114	7.6329	6.67445	6.26975	7.6472	7.03592
84085	FBXO30	0.0107729	0.465153	0.62383	0.0864096	0.0184727	9.59451	9.7396	10.0452	10.0594	10.047	9.57539	10.334	10.1171	9.65302	9.69697	9.26535	9.49003	9.60952	9.62784	9.22683	9.36942	9.71108	9.48313	9.13578	9.24811	9.64816	9.71224	9.07671	9.3226
7204	TRIO	0.0030503	0.46468	0.654351	0.587723	0.272315	11.8626	12.273	12.4997	12.0701	12.7552	12.044	12.7294	11.9355	12.336	12.2707	12.4794	12.1758	12.1453	12.0652	12.0606	11.7292	11.9247	11.7265	11.6658	11.5297	11.8976	11.6667	11.6543	11.6926
5638	PRRG1	0.0127358	0.461738	0.664307	0.421574	0.319509	8.39476	8.99713	8.97313	8.94393	8.93379	9.13503	9.00602	9.0444	8.99519	8.92305	8.75714	8.67191	8.67484	8.97376	8.63721	8.65322	8.74268	8.60479	7.68533	8.42922	8.59622	8.40459	8.12485	8.53533
119437	CTAGE7P	0.0242634	0.458892	0.166766	-1.29759	-0.241316	3.80792	4.40121	4.69639	4.45208	4.14123	4.09837	3.13566	4.81383	2.95566	3.26484	3.55113	4.09882	5.20801	3.84742	4.77923	4.2609	4.04571	4.11665	4.10037	3.2593	4.18259	4.86765	4.86293	5.14764
84769	MPV17L2	0.0066603	0.449067	0.601109	-0.254311	-0.205341	8.33774	8.3183	8.47291	8.37491	8.71325	8.62562	8.48143	8.29173	8.11217	8.13001	7.78839	7.90126	8.39895	8.10023	7.73097	7.89756	8.23058	8.16484	7.47797	7.8342	8.468	8.24254	8.08533	8.15321
661	POLR3D	0.0115759	0.441841	0.548037	0.641443	0.318513	10.2106	10.6193	10.4763	10.5063	10.7363	10.4604	10.6984	10.3422	10.7517	10.6684	10.013	10.432	10.5902	10.1541	9.81601	10.013	10.3158	10.1029	9.66799	9.95838	10.1451	10.0173	9.27311	9.86364
23082	PPRC1	0.0384777	0.441493	0.486417	0.586607	0.298835	11.6584	11.7186	11.7398	11.687	12.0746	11.4378	11.8868	11.5844	12.1105	11.9635	11.7764	11.8008	11.9825	11.724	11.2756	11.518	11.703	11.5145	10.6451	11.1752	11.6008	11.4667	10.878	11.3593
9762	LZTS3	0.00120629	0.43292	0.280954	0.655393	0.113612	9.68286	9.74122	9.9038	10.0338	9.7991	9.46482	10.1479	9.342	9.97831	9.82433	9.91167	9.64186	9.54117	9.00915	9.47518	9.16355	9.31991	9.26387	9.57924	9.46703	9.00315	9.18516	9.43437	9.11191
3770	KCNJ14	0.00430258	0.424418	0.146884	1.13322	0.577418	6.67543	6.30473	7.24093	6.81208	6.18778	5.979	7.48073	6.27554	7.70354	7.24698	7.43665	7.47105	6.85678	7.08917	7.06944	6.61965	6.36636	5.92119	6.65324	6.39472	6.29689	6.68205	6.43829	5.90812
1195	CLK1	0.0049286	0.423766	0.45678	0.667238	0.39843	11.1524	11.2804	11.4063	11.1272	11.5273	11.1762	11.3896	11.0052	11.3601	11.3078	11.8015	11.6162	11.0647	11.1714	11.5846	11.1897	10.744	10.6377	11.1044	10.7851	10.5536	10.8139	11.3956	10.6535
3685	ITGAV	0.000225601	0.419083	0.575295	0.699984	0.402837	10.7939	10.8895	10.825	10.7876	11.3631	10.8294	11.0934	10.635	10.9681	11.1868	11.4331	10.9487	10.8119	10.9441	10.9561	10.636	10.5571	10.5765	10.2806	10.2055	10.4549	10.6239	10.2698	10.3881
51478	HSD17B7	0.000955451	0.414902	0.596933	-0.182963	-0.552855	9.1169	9.6406	9.15281	9.51064	10.0232	9.56629	9.13952	9.42006	9.25299	8.43902	8.63762	8.63606	8.85072	8.04497	8.41889	8.17155	9.4533	8.71383	8.76259	8.83162	9.15731	8.71978	9.03744	8.78301
8609	KLF7	0.0029826	0.409004	0.416407	0.748022	0.429595	9.73187	10.1816	10.3184	9.77701	10.1793	9.89011	10.4561	9.51301	10.4135	10.1769	10.061	10.1871	9.87455	10.0197	9.86564	9.80497	9.58971	9.6842	9.63175	9.46725	9.32214	9.21625	9.55823	9.74984
27125	AFF4	0.0036091	0.40436	0.424561	0.67811	0.313005	11.6048	11.8781	12.2794	11.8068	12.1368	11.5133	12.3277	11.6722	12.1099	11.9832	12.3712	12.0733	11.8131	11.686	11.9529	11.6253	11.6044	11.3727	11.5974	11.3772	11.5093	11.2736	11.6115	11.4308
27042	DIEXF	0.0283403	0.404279	0.525392	0.624262	0.361122	9.2545	9.57957	10.0662	9.43121	9.85124	9.52512	10.1001	9.33947	9.76007	9.90278	9.78005	9.72701	9.75385	9.64462	9.17155	9.54732	9.45696	9.33054	8.76313	9.16372	9.50151	9.33817	8.72292	9.11025
160760	PPTC7	2.6423e-05	0.401021	0.613701	0.697886	0.384791	9.3341	9.38662	9.52331	9.63263	10.0995	9.5279	9.60037	9.49961	9.86636	9.53374	9.71407	9.69952	9.50649	9.47626	9.20458	9.37399	9.27203	9.13918	8.85189	9.00949	9.10326	8.96648	8.98034	8.97208
9644	SH3PXD2A	0.00636585	0.393057	0.39385	0.67045	0.510703	10.2653	10.472	9.78385	10.2828	10.4702	9.92679	10.1903	10.2199	10.4055	10.8965	10.1913	10.5718	10.2349	10.7044	10.1101	10.3767	9.66926	10.1078	9.56185	9.89292	9.78992	10.0279	9.54991	10.0155
6347	CCL2	0.000321091	0.392343	0.471557	1.96469	1.1465	6.04058	6.84133	7.67824	6.70001	7.15405	6.9178	7.61679	5.88838	8.84431	8.35574	8.32012	8.44555	7.6944	7.5272	7.87375	7.5976	6.31249	6.05252	7.56798	5.7578	6.44938	6.73272	6.86293	6.06191
55802	DCP1A	0.0137168	0.389568	0.491669	0.870808	0.412212	10.9112	10.9165	10.778	10.8543	11.4583	10.7242	10.9398	10.7461	11.6331	11.2881	10.8495	11.1709	11.1443	10.9168	10.3425	10.7036	10.8936	10.5225	9.9661	10.5195	10.652	10.5218	9.81654	10.4679
330	BIRC3	0.000764716	0.389345	-0.280082	1.28121	0.554481	5.59451	6.29385	6.28135	5.95458	4.6558	4.79227	6.39619	5.60233	6.95566	7.42673	7.38615	6.79744	5.9882	6.9708	6.34401	6.35606	5.50514	5.82191	5.3483	5.89156	5.27006	6.48656	5.9154	5.76913
200894	ARL13B	0.00466446	0.388489	0.339897	0.615445	0.333237	8.92674	9.23795	9.14	9.72199	9.47953	8.93161	9.23266	9.1885	9.38565	9.46667	9.59488	9.9055	9.32339	9.296	9.16114	9.44334	8.99699	9.00959	8.61711	8.84902	8.68657	8.90579	9.15651	9.14206
7128	TNFAIP3	0.000279375	0.387592	0.260294	1.27566	0.696422	9.19329	9.43183	9.04368	9.25082	9.02163	9.29617	9.17912	8.9135	10.4125	10.7036	9.40631	9.87281	9.68668	9.9991	9.19822	9.19428	8.56534	9.19186	8.77808	8.83397	8.64227	9.13155	8.77066	8.74813
24146	CLDN15	0.0273739	0.386203	0.285023	0.735846	0.35639	8.15537	8.01332	8.43054	7.89259	8.19953	7.50858	8.77268	7.60632	8.3094	8.39061	8.79433	8.48333	8.16687	7.79516	8.42219	8.07562	7.81253	7.63156	7.76481	7.73811	7.59314	7.57743	8.06935	7.79436
8496	PPFIBP1	0.00143839	0.374603	0.531475	0.711898	0.372047	10.007	10.6025	10.4152	10.7088	10.9459	10.166	10.7369	10.5123	10.6281	10.5026	10.7233	10.5271	10.3328	10.0264	10.397	10.2655	10.2944	9.88085	10.0812	9.97861	9.84107	9.60987	10.0996	9.98293
60468	BACH2	0.000183713	0.367117	0.508473	1.05894	0.558241	9.42543	9.83128	9.62868	9.78896	10.1953	9.50988	9.65661	9.87796	10.4688	10.1441	10.6432	10.3191	9.97084	9.72737	9.89461	9.97962	9.67238	9.38931	8.91565	9.22854	9.72346	9.45897	8.80813	9.34891
387751	GVINP1	0.0163114	0.360499	0.433368	-1.81019	-0.431567	4.07095	3.8158	4.69639	4.18904	3.33387	3.59587	5.13566	4.99826	2.3707	1.94291	3.79814	2.07497	4.06505	4.56363	4.10116	2.97139	3.36764	3.79553	4.4223	3.74472	4.76756	3.64526	5.10805	3.90663
55841	WWC3	2.38712e-05	0.35811	0.32705	0.632808	0.371735	10.2647	10.7426	10.5153	10.7358	10.3742	10.5896	10.5271	10.6434	10.7027	10.7871	10.7876	10.719	10.5156	10.5687	10.3525	10.5153	10.2811	10.3186	9.94323	10.2831	10.1167	10.082	10.1083	10.1581
22856	CHSY1	0.000145385	0.342672	0.414233	0.68966	0.380191	10.9389	11.2737	11.6066	11.2918	11.2388	11.2446	11.7361	11.1778	11.5745	11.5777	11.6289	11.6142	11.1703	11.3207	11.4452	11.2213	10.9904	10.9909	10.988	10.771	10.8387	10.9516	10.9958	10.8507
10808	HSPH1	0.0256909	0.340133	0.587395	0.306473	0.164532	12.6971	12.6722	12.9099	12.6848	13.1883	12.8609	13.0693	12.8345	12.9322	12.7799	12.5147	12.885	12.8666	12.686	12.2956	12.6958	12.6444	12.5446	11.9982	12.4163	12.7929	12.6417	12.0127	12.4386
4790	NFKB1	1.35411e-05	0.34013	0.311525	0.813318	0.463233	9.93433	10.0122	9.93906	9.96851	9.96227	9.99958	9.97709	9.80069	10.5911	10.4835	10.2205	10.3179	10.3054	10.1369	9.80339	9.9669	9.83819	9.77454	9.45131	9.4295	9.66641	9.77523	9.3801	9.53792
6082	SNORD20	0.0172704	0.332606	0.436126	1.32001	1.18088	3.08811	3.58832	3.63476	4.09599	3.71679	3.079	4.32448	3.70099	3.65819	3.46638	4.23742	3.61718	3.85263	3.72327	3.38869	3.45805	3.21973	3.21313	2.99699	3.6469	3.1192	3.11604	1.03553	2.42834
2207	FCER1G	0.0255481	0.323702	-1.42723	1.14891	0.0820239	3.29334	2.06847	2.95942	4.18344	0	1.59587	2.5507	1.3544	3.3707	3.81352	4.06725	4.0936	3.56427	2.04007	3.08675	2.38643	1.63067	2.17806	4.46378	2.93737	2.76756	1.64526	3.56748	2.76913
140831	ZSWIM3	0.0217897	0.316413	0.12884	-0.233209	-0.795815	7.26863	6.77221	6.91362	7.0195	6.72619	7.18083	6.71432	6.60233	6.88377	6.88543	7.08308	6.75304	6.58943	5.84742	6.30279	6.61525	6.04571	6.71742	7.13746	6.80773	7.48135	7.16882	6.94094	6.94705
167691	LCA5	0.00390179	0.291685	0.0964937	0.83812	0.281988	7.99378	8.14458	8.38621	8.4131	8.3988	7.90739	8.1654	7.68532	8.61798	8.59305	8.40987	8.47299	8.04353	8.18712	8.06511	7.5736	7.97624	7.82983	8.42018	7.5447	7.69039	7.87087	7.50036	7.67979
867	CBL	0.00634211	0.289583	0.359129	0.597293	0.347899	11.3686	11.6493	11.3846	11.4652	11.871	11.1857	11.5061	11.5832	11.8427	11.7587	11.674	11.7487	11.6436	11.6302	11.3205	11.4323	11.6025	11.2257	10.8229	11.0583	11.3284	11.1643	10.8998	11.2424
157777	MCMDC2	0.0374682	0.288845	0.263541	0.468718	0.62307	5.95432	7.06055	5.90409	6.19589	6.27616	6.25311	6.14549	6.33888	6.07816	6.09513	5.7908	5.8083	5.97972	6.72753	5.66191	6.02063	5.75486	6.17939	5.99042	6.0348	5.19103	5.42797	5.28547	5.99305
6875	TAF4B	0.0224472	0.274199	0.40074	1.18624	0.570287	7.33148	7.2179	7.69639	7.70001	8.15405	7.25884	7.94318	7.09587	8.38029	8.33738	7.81938	8.19723	8.30726	7.49128	6.93573	7.53618	7.60795	7.60152	6.49269	7.14682	7.23244	7.17924	6.42997	7.14764
692063	SNORA32	0.0207279	0.25989	0.511752	0.920083	0.203624	4.51802	5.09531	5.08354	4.02516	5.06047	5.2042	4.92154	4.54327	5.05458	5.29632	4.44569	5.01544	3.99575	4.18291	4.48199	4.28553	4.70653	3.96111	4.83138	4.18346	4.2252	3.26094	4.277	4.36855
90024	FLJ20021	0.0267833	0.238152	-2.20534	-0.557967	-0.458512	4.83593	5.09757	5.5095	4.18904	2.33387	3.01091	4.50939	0.00390594	3.59309	3.62804	5.09279	3.92297	3.56755	4.56363	4.89471	3.60882	4.04571	3.77067	5.7728	5.09027	4.64203	4.42953	4.76989	4.62731
8462	KLF11	0.00167783	0.222336	0.344945	1.02072	0.624612	9.67086	9.67649	9.63528	9.74886	10.1108	9.41817	9.69835	9.99465	10.4684	9.89343	10.0889	10.2054	10.096	9.33103	9.88863	9.75604	9.72891	9.03223	9.69475	9.38626	9.25474	8.68532	9.34406	9.28908
5533	PPP3CC	0.030554	0.218546	0.262151	0.594924	0.199417	7.77139	8.22828	8.65769	8.15252	8.32765	8.0206	8.64076	7.99529	8.35284	8.46734	8.56672	8.1966	7.97451	7.70685	8.32052	7.9996	8.0863	7.96455	7.97593	7.90891	7.92525	7.87822	7.85479	7.54554
375743	PTAR1	0.00984087	0.217159	0.459543	0.660977	0.417095	10.7551	10.9781	10.8536	10.919	11.6209	10.8248	11.0742	10.9556	11.5263	11.3186	11.0484	11.1862	11.312	11.0971	10.8136	10.8813	11.1488	10.7446	10.3717	10.372	10.8115	10.5671	10.4678	10.5892
1266	CNN3	0.00047203	0.215902	0.333528	0.598021	0.281214	13.2669	13.3399	13.4688	13.3472	13.4931	13.4736	13.5982	13.3283	13.6615	13.6075	13.7015	13.6021	13.475	13.3554	13.2677	13.2072	13.3305	13.3096	12.852	13.067	13.2346	13.2538	12.7453	12.9468
203245	NAIF1	0.0270013	0.210757	-0.218537	-0.644575	-0.144812	7.92893	7.66189	7.56429	7.82131	7.45282	7.03327	6.94301	7.83014	7.06298	7.22832	6.38615	7.0518	7.59903	7.04007	7.55303	7.53618	7.03439	7.66456	7.58419	7.85026	7.73718	7.57599	7.70796	7.28641
58	ACTA1	0.00306772	0.200831	-0.86986	2.10988	1.10367	4.15275	4.59341	5.0749	4.03704	4.03431	1.54696	4.79862	3.19543	6.11665	5.82963	9.33408	7.14364	5.48084	4.74051	8.13795	6.03987	2.9526	4.78094	4.95536	4.36587	5.57491	4.38222	5.19551	4.83183
80014	WWC2	0.00338949	0.197075	0.304494	0.74586	0.459959	10.2888	10.3023	10.6038	10.5253	10.7988	10.1052	10.867	10.3788	10.7736	10.6666	11.0524	10.8856	10.7355	10.2783	10.6961	10.5246	10.4767	10.234	10.3351	9.88612	10.2635	9.92293	10.067	10.1413
28992	MACROD1	0.00414153	0.195606	-0.72931	-0.359379	0.0731397	5.84354	6.47333	5.80073	6.3961	5.42134	5.01091	4.7346	5.64719	5.85183	5.30047	5.49267	5.3016	6.2334	5.95963	5.46802	6.01559	6.20459	5.82153	5.72601	5.97914	5.88303	5.58386	5.9154	6.00179
27161	AGO2	0.012207	0.191056	0.36991	0.635386	0.416121	11.0998	11.4162	11.2137	11.204	11.7027	11.1437	11.5532	11.2495	11.6897	11.7542	11.5334	11.4846	11.5563	11.6489	11.2544	11.1253	11.3211	11.2835	10.6681	10.8966	11.3088	11.0046	10.6	11.0069
80853	KDM7A	0.0377688	0.179873	0.28027	0.650454	0.42914	8.86537	9.35599	8.95322	9.17546	9.99565	9.08725	8.79862	8.8701	9.31773	9.46344	9.73149	9.45139	9.14019	9.15641	9.60616	9.17604	9.00432	8.86456	8.83846	8.92321	8.63663	8.90827	8.92822	8.88911
3097	HIVEP2	3.38652e-05	0.167198	0.414271	1.1626	0.616453	8.32624	8.96492	8.61287	8.32655	9.24975	8.59692	8.79862	8.57357	9.27559	9.60291	9.33789	9.02982	8.64248	8.98035	8.73343	8.70535	8.44231	8.46654	8.5557	8.09724	8.17695	7.97916	8.26286	8.17682
81789	TIGD6	0.00393567	0.165994	0.13003	-0.73629	-0.208995	7.39384	7.51457	7.66025	6.86589	7.48514	7.29482	7.16847	7.34226	6.5423	6.59622	6.86357	6.84271	6.95991	7.10905	7.45092	7.43409	7.28592	7.25469	7.05004	7.17992	7.31587	7.14776	7.80175	7.52458
51421	AMOTL2	2.94904e-05	0.155317	0.112961	1.1335	0.612271	10.901	11.451	11.0094	11.7099	11.3	11.2368	11.2095	11.1556	12.083	11.8404	11.5532	11.7756	11.5716	11.128	11.351	11.1167	11.1863	11.1078	11.1024	11.0535	10.7692	10.6686	10.4982	10.7822
199800	ADM5	0.0300689	0.143592	-0.0664148	0.755548	0.448703	8.48426	8.49234	8.23107	8.55314	8.37771	8.12404	8.26331	8.15572	8.92388	8.81385	8.58791	8.61923	8.97092	7.99794	8.41945	8.32917	8.58915	8.35127	7.99265	8.25337	8.51879	8.07334	7.47437	7.85617
8864	PER2	3.83449e-05	0.142544	0.250998	0.893165	0.520572	9.6419	9.76322	9.29996	9.70317	10.1671	9.5577	9.35511	9.76214	10.2293	10.2589	10.4754	10.3081	10.0426	9.76445	10.0671	9.90726	9.4551	9.45588	9.45159	9.4755	9.47553	9.12713	9.56391	9.53248
26524	LATS2	0.000151636	0.140182	0.156728	0.77592	0.367264	9.4329	9.75244	9.61868	9.90953	9.73609	9.74189	9.64081	9.66094	10.1402	10.0702	10.2304	10.1113	9.79479	9.6723	10.0346	9.41587	9.76424	9.56683	9.51382	9.30793	9.49321	9.37706	9.41525	9.163
84962	AJUBA	9.0087e-05	0.137645	0.227279	0.92872	0.547906	10.0312	10.3957	10.4211	10.6436	10.2178	10.4039	10.7049	10.5235	10.9951	11.1837	11.0856	11.0758	10.5021	10.6987	11.0626	10.5536	10.2706	10.2081	10.5584	9.90386	10.0644	10.1886	10.3774	9.99493
9721	GPRIN2	0.0283669	0.125257	-1.3029	-0.920392	-1.35898	3.07095	4.26025	3.37446	5.18904	2.12529	3.56672	1.5507	2.93937	4.47876	3.8498	3.27572	3.5604	3.65001	3.3031	4.36419	2.09302	3.04571	4.47577	3.64943	4.22277	5.27006	3.86765	5.35445	4.35409
9456	HOMER1	0.00361316	0.119592	0.299876	0.657926	0.366586	9.76537	9.74759	10.0865	10.0981	10.0007	10.0678	10.2192	10.1309	10.4092	10.4268	10.5218	10.4869	10.2609	10.2258	9.97584	10.2168	10.0544	10.0524	9.1914	9.92089	10.0751	9.86733	9.51159	9.75898
57688	ZSWIM6	0.0150004	0.118596	0.172092	0.632026	0.297778	10.893	11.0667	11.0376	10.9982	11.5165	10.9346	11.0809	10.6776	11.3681	11.148	11.3817	11.2389	11.2055	10.8098	10.9172	10.8672	11.2788	10.8178	10.8244	10.6002	10.8225	10.6112	10.6366	10.5383
2309	FOXO3	0.000612403	0.118128	0.200045	0.727214	0.299574	10.2755	10.3875	10.2644	10.5693	10.5154	10.3197	10.6292	10.36	11.1043	10.977	10.7112	10.8457	10.7206	10.6372	10.1316	10.4382	10.5123	10.2659	10.1804	10.0655	10.4445	10.1952	9.99145	10.0983
116931	MED12L	0.044309	0.102609	0.0648718	0.735498	0.492399	8.8975	9.36426	8.58026	8.89276	9.62809	8.77053	8.40245	8.78276	9.88852	9.51604	9.39497	9.61997	9.69496	9.32966	9.09844	9.32405	9.37308	8.93989	8.2753	8.73607	9.37399	8.89147	8.34996	8.8621
80737	VWA7	0.0040354	0.0926957	-0.0517797	0.982186	0.355366	5.63454	5.92992	5.42354	5.65975	5.32574	5.43454	5.49574	5.81383	7.04322	6.27207	5.96644	6.77541	5.68801	6.1015	6.24298	5.51736	5.95589	5.65494	5.62393	5.0422	5.27006	5.39068	5.48001	5.98764
64857	PLEKHG2	0.000806063	0.0875015	0.240967	0.591472	0.364295	11.8362	12.1872	11.7553	12.2449	12.3473	12.0381	12.0551	12.1971	12.4956	12.5233	12.6181	12.5342	12.3883	12.2017	12.4514	12.2212	12.2558	11.938	11.5864	11.8935	12.1753	11.8314	11.8345	11.9642
790955	UQCC3	0.0315259	0.0843582	-0.249949	-0.592868	-0.137289	8.0747	8.28758	8.4009	8.57447	7.39457	8.01372	7.94311	8.64902	7.83079	7.2783	7.40287	7.90205	8.13944	7.92271	8.10592	8.06825	8.12608	8.44166	7.98535	8.44714	8.39033	8.34835	7.90571	8.14111
3572	IL6ST	0.00243469	0.0807076	0.0867739	0.597124	0.370907	11.2389	11.1602	11.4347	11.2647	11.3423	11.099	11.6727	11.0087	11.6157	11.8232	12.0634	11.713	11.4554	11.6245	11.7735	11.4571	11.2505	11.1925	11.4339	10.8987	10.9175	11.2227	11.3989	11.2877
4828	NMB	0.0145369	0.0532789	-0.946062	-0.650815	-0.513457	6.67581	5.7447	6.58392	6.17483	5.68357	5.06576	4.72062	5.71195	6.10767	5.77009	5.01716	6.5344	5.93509	6.18981	5.36419	6.48965	6.11914	6.13415	6.22965	6.4832	6.27006	6.53468	6.45394	6.7739
3096	HIVEP1	3.78162e-10	0.0500193	0.288553	1.27803	0.808333	9.71961	9.8272	9.82616	9.87076	10.192	9.84198	10.1413	10.0225	10.8689	10.7756	10.7702	10.8669	10.4701	10.3998	10.2242	10.3086	9.86109	9.93846	9.55017	9.69392	9.48637	9.57501	9.36684	9.74113
126119	JOSD2	0.0398368	0.0461354	-2.08288	1.77315	0.984538	2.48599	3.88291	4.91636	5.32655	3.6558	2.59587	1.84405	0	4.17806	3.60588	4.63404	4.21504	3.28744	3.04007	4.02765	3.1234	4.26964	3.49998	4.72027	3.93737	0	2.80993	2.89095	3.83952
624	BDKRB2	0.0105674	0.0327756	0.288983	2.08393	0.777517	3.07095	3.00844	3.69639	4.03704	3.5818	2.59587	5.72062	2.93937	3.75536	3.75027	4.13822	4.07497	3.8724	2.04007	2.19427	2.38643	2.63067	3.34798	3.95835	3.74472	1.18259	2.06029	2.10805	2.03217
4643	MYO1E	0.0179141	0.0311089	0.205871	1.34658	0.857303	8.83271	8.814	9.2729	8.74976	9.86965	8.72861	9.22066	8.5495	10.0069	9.71021	10.4807	10.0907	10.0209	9.06148	9.80029	9.44863	9.93889	8.88614	8.23358	8.48633	9.6873	8.59152	8.05916	8.56416
79414	LRFN3	0.00329895	0.0213861	-0.494273	-0.600839	-0.352775	8.49727	7.93329	8.04834	8.27973	7.35364	7.90393	7.5347	7.90372	7.34528	8.06468	7.72781	7.77094	7.8979	8.10957	7.91978	7.9737	8.09509	8.3002	7.84052	8.43728	8.30029	8.4071	8.19405	8.41063
11099	PTPN21	3.07631e-06	0.0187092	0.185222	0.743782	0.317576	10.0754	10.1189	10.0318	9.9776	10.3665	10.2014	10.2241	10.0777	10.9627	10.8798	10.7096	10.6715	10.5175	10.4774	10.221	10.3029	10.267	10.0654	9.90059	9.89595	10.2705	10.1745	9.81876	9.98474
100129518	SOD2-OT1	0.0234919	0.0183468	-0.369842	-1.6176	-1.74475	4.80569	4.54139	2.48912	4.50122	2.44061	4.84017	4.0819	3.42199	1.86472	1.59999	3.20107	1.42896	3.4709	0	1.25019	2.86508	4.22196	4.03348	4.52103	3.48756	2.26088	5.26594	3.33506	3.70329
57396	CLK4	0.00500222	0.0181856	0.117302	0.637181	0.304049	9.31492	9.06657	9.27398	8.94469	9.45047	9.15782	9.24858	9.13976	9.68733	9.77079	10.0623	9.76874	9.42062	9.30576	9.7494	9.48087	8.88203	8.98937	9.58075	9.07528	8.80203	9.21358	9.69937	9.02547
124790	HEXIM2	0.00608796	0.00203609	-0.455001	-0.923671	-0.39297	6.54562	6.44811	6.43178	6.69806	6.02574	6.27106	6.08373	5.9149	5.61798	5.51485	6.00551	5.99888	5.85288	6.15685	6.85351	6.39679	6.47724	6.05081	6.98855	6.59884	6.59128	6.32131	7.27415	6.64517
917	CD3G	0.0132328	-0.00931692	0.688835	2.08445	0.839944	3.80792	4.37768	3.18182	1.86712	3.91884	4.18083	4.25114	3.67633	4.78574	3.75027	3.98622	3.338	2.93952	3.04007	1.77923	3.1234	3.04571	3.29353	2.90773	4.02483	0	2.64526	2.10805	2.76913
106635533	SNORA103	0.00798589	-0.0217464	0.680879	0.933128	1.56354	3.88909	3.97417	2.65725	2.70306	3.91686	4.118	3.65144	4.34777	3.38858	3.48805	2.15422	3.63115	3.86349	4.10591	3.45478	3.75947	3.95547	2.90993	3.12639	3.31877	2.25768	1.16119	2.31455	3.19608
100506826	MYLK-AS1	0.0279621	-0.0278301	0.0459375	-0.651501	-0.393812	6.87791	6.65543	5.8485	6.59156	6.7384	6.60701	6.33137	6.59168	5.73769	5.90939	6.16713	5.84255	5.85128	6.35161	6.19407	6.29055	6.20783	6.52576	6.50743	6.8437	6.27419	6.84223	6.95328	6.19304
114900	C1QTNF4	0.0184317	-0.0301609	-2.52602	-0.259405	-0.163275	4.78318	5.33037	3.69639	4.67447	0	3.01091	3.13566	2.3544	4.54063	2.94291	4.67427	3.00903	3.06023	4.20999	4.89471	3.38643	3.85306	4.91502	5.1834	4.65357	2.76756	3.64526	4.79286	4.99878
7561	ZNF14	0.00113481	-0.0365357	-0.282893	-0.609516	-0.0955339	7.63574	8.0028	7.37446	7.42171	7.52863	7.61366	7.13566	7.17132	6.99519	7.09266	6.79357	6.78647	7.08626	7.63252	7.60366	7.40138	7.64124	7.46961	7.64999	7.82001	7.57491	7.47815	7.61701	7.43589
2353	FOS	0.0143554	-0.0450506	-0.237339	0.836404	0.358371	11.286	11.1333	11.8163	11.7734	11.2243	11.3712	11.4905	11.1538	12.2668	11.6552	11.4263	11.943	11.1731	11.4112	11.2572	11.5378	11.465	11.2117	12.0051	11.5074	10.7696	11.0747	11.3265	10.7749
339229	OXLD1	0.005807	-0.0519409	-0.712387	-0.764826	-0.163453	7.73392	7.45271	7.73201	7.93321	6.60066	7.077	7.34511	7.18729	7.05252	6.98731	7.77339	7.2953	7.60421	7.60231	8.51168	7.79582	7.38871	7.51196	8.31469	7.84426	7.77505	7.84166	8.42093	8.1302
4598	MVK	0.0250461	-0.0602751	-0.103398	-0.663448	-0.710102	9.63294	9.66356	8.85874	9.76185	9.15067	9.92562	8.7905	9.87782	9.2609	8.90585	8.69042	8.86124	8.94645	8.99009	8.68057	8.91468	9.37449	9.72489	9.28946	9.76935	9.82634	9.67583	9.1387	9.73133
1571	CYP2E1	0.042414	-0.0610127	-1.59305	0.764295	0.746096	3.81356	4.46788	5.18182	5.03704	2.5038	3.59587	4.13566	2.13681	4.87735	4.26484	6.43619	5.45461	4.97194	5.68392	6.18095	4.1234	4.50514	3.40658	5.68533	5.1473	3.76756	3.70528	6.13059	4.37239
643072	LOC643072	0.045831	-0.0633149	-0.152963	-0.869214	-0.360807	6.45945	6.50669	6.23828	6.54204	6.37331	6.51479	6.00759	6.49218	5.78918	5.50423	6.02522	5.91805	6.02737	6.00064	6.95023	6.29207	6.60698	6.06397	7.23053	6.09825	6.76311	6.359	7.10359	6.48783
7412	VCAM1	0.0056282	-0.0695505	-0.475092	1.26703	0.606344	9.39588	9.05829	7.96692	8.3985	7.98493	9.31925	7.83841	8.05484	10.2172	11.1657	9.33593	10.3305	9.65001	10.3387	9.05845	9.3595	8.92299	9.51481	8.1116	8.54839	8.51351	9.92448	8.69522	8.84808
6251	RSU1	0.00208734	-0.0761814	0.034873	0.597613	0.355878	10.1106	10.1368	10.207	9.85011	9.9778	10.2683	10.4067	10.0959	10.3822	10.312	10.9521	10.6812	10.2176	10.2012	10.5561	10.3855	10.1432	10.2224	10.1926	10.051	9.95529	10.0326	9.90459	10.0445
54466	SPIN2A	0.0434123	-0.0767937	-0.49032	-0.659168	0.0620036	5.80792	5.69625	6.18182	5.45208	5.40123	5.01091	5.13566	5.93616	4.69263	5.46648	5.67427	5.14536	5.72801	6.11731	6.19427	5.82384	5.36764	5.78292	6.22965	6.06503	5.70616	5.70415	6.43597	5.76913
100505854	APTR	0.00122089	-0.0786419	-0.125106	-0.659106	-0.296534	7.89872	7.59294	7.42727	7.9179	7.74974	7.84765	7.42106	7.63253	7.04647	6.93412	7.50444	7.17938	7.50916	7.57271	7.41634	7.61648	7.86367	7.6744	7.95256	7.66077	7.72941	7.65096	8.08015	7.84031
155382	VPS37D	0.00960689	-0.091732	-0.886621	-0.679214	-0.360595	6.50836	6.9028	7.05408	6.97236	5.42134	6.55007	6.07426	6.21238	6.41823	5.75027	6.51673	6.23733	6.66991	6.24147	6.90797	6.37769	6.29364	6.96181	7.20232	7.34676	6.76756	6.70538	7.36173	6.80476
7718	ZNF165	0.0330865	-0.0946069	-0.233418	-0.965075	-0.642851	5.80721	5.33452	5.41886	5.95375	5.16527	5.10003	5.87262	5.82115	4.8682	5.3473	5.46015	5.58593	5.39918	5.55314	6.10116	5.497	5.9526	5.73877	6.05457	5.14682	5.67445	6.25553	6.7133	6.4786
25897	RNF19A	0.024361	-0.0956278	-0.0129547	0.938563	0.336002	9.41639	9.67017	10.3335	9.43466	9.7365	9.50529	10.5795	9.36415	10.5174	10.6314	10.8353	10.7038	10.0062	9.68555	10.5423	10.0437	9.8649	9.42004	10.2396	9.71269	9.4541	9.44878	10.4275	9.60337
388327	C17orf100	0.0322361	-0.103501	-0.0430164	-0.769094	-0.153314	6.1645	5.70888	5.69639	6.06042	5.5038	5.9178	6.16541	6.28514	5.41934	5.03038	5.29203	5.07497	4.99377	5.84742	6.36105	6.07759	5.90369	5.97866	6.05457	6.10729	5.43052	6.22036	6.26549	5.97671
7003	TEAD1	0.00529341	-0.104158	0.161215	0.635246	0.296799	11.5338	11.5427	11.4548	11.176	12.2445	11.4128	11.6363	11.4753	12.2744	11.9565	12.3218	11.9728	11.9531	11.7898	11.9091	11.5198	11.8201	11.3729	11.635	11.296	11.6335	11.3233	11.6097	11.4181
26771	SNORD102	0.0234671	-0.105595	0.43556	0.76859	0.582436	4.79182	4.51268	4.8351	4.17789	5.13066	4.78907	5.38313	5.17926	5.28055	5.05409	4.43698	5.01634	4.62677	4.77209	4.51195	5.13253	4.55788	4.81378	4.91603	4.45218	4.83879	4.41539	3.49618	3.96324
374659	HDDC3	0.0157519	-0.108122	-0.282606	-0.72105	-0.32364	7.36074	7.14505	7.13215	7.28765	7.36651	7.28447	6.4168	7.15987	6.55812	7.00586	6.85493	6.68059	7.50432	7.06588	6.93964	7.1793	7.41698	7.54025	7.05673	7.34411	7.27554	7.51825	7.78188	7.40803
126567	C2CD4C	0.0310041	-0.109845	-1.0221	-0.179632	-0.142437	6.91225	7.38927	6.9467	8.03704	5.85744	6.67485	5.91667	7.18729	7.29353	7.17418	7.97616	7.30304	7.50245	6.79495	8.00304	7.59525	6.84012	7.35152	7.88827	7.64473	7.08948	7.49001	8.0069	7.87905
4649	MYO9A	0.000655723	-0.136358	-0.00889778	0.749526	0.497836	9.23402	9.25496	9.01365	9.25212	9.54749	8.9377	9.49706	9.28234	9.98324	9.87882	9.78654	9.69241	9.76786	9.61106	9.56745	9.38787	9.65207	9.20191	9.28609	9.16011	9.37351	8.87332	8.8628	9.23326
2713	GK3P	0.0378829	-0.136594	-0.59305	-0.357244	-0.260807	4.80792	4.28146	4.62239	4.49161	3.6558	4.01091	4.45759	4.25326	4.33006	4.58677	3.95925	4.52563	4.66331	4.56363	4.19427	4.36625	4.79166	4.73094	4.33559	4.89156	4.82645	4.81518	4.30444	4.88461
595	CCND1	1.72239e-08	-0.142243	0.00201225	0.739341	0.586939	13.0532	12.9543	12.8734	13.1227	13.3679	13.1363	12.9349	13.1415	13.7058	13.7532	13.8087	13.9741	13.6151	13.7018	13.6153	13.7001	13.0559	13.3255	13.0541	13.1372	13.002	13.133	12.989	13.1604
27239	GPR162	0.000958643	-0.142569	-0.328747	-0.642659	-0.396008	8.56812	8.67953	8.98091	8.98474	8.91828	8.64407	8.53067	8.37556	8.4585	8.00139	8.18047	7.97563	8.36894	8.21265	8.69747	8.32352	8.92757	8.74333	9.22388	8.88879	8.94521	8.51849	9.10099	8.62194
130367	SGPP2	0.013599	-0.154336	-0.00153446	0.847929	0.296138	7.6786	8.00037	8.83529	8.14068	8.10788	7.9036	8.94419	8.31047	9.26337	9.42355	8.87712	8.99891	8.6234	8.56578	8.78401	8.38259	8.24901	7.95362	8.88244	8.18722	8.353	8.10741	8.68026	8.03056
100996307	LIPE-AS1	0.0123944	-0.158228	-0.905662	-1.37914	-0.281398	4.38774	4.6137	4.24828	4.77401	3.6558	4.79052	3.13566	3.45201	4.49971	3.96146	4.95959	2.338	5.3118	4.92968	5.21433	4.69394	4.33111	4.21702	5.19791	4.9106	5.23212	5.33173	5.46355	5.24795
100526820	CAHM	0.0377931	-0.17225	-0.878079	-0.999975	-0.0952945	4.57345	3.88291	5.46192	4.33424	4.5038	4.3427	3.13566	3.44706	4.24517	3.52788	3.13822	3.92297	4.7878	4.4995	4.19427	4.97139	4.68956	4.72238	4.4223	5.10729	4.64203	4.38222	5.56039	4.2495
386597	RNF144A-AS1	0.0124103	-0.174216	-0.0910568	-0.624713	-0.506025	5.72045	6.15753	5.32866	5.90149	6.24359	5.82853	5.62394	5.7447	5.77169	5.0722	4.67622	4.9479	5.21479	5.27346	5.84771	4.6068	5.97079	5.90421	6.12274	5.80725	5.72051	5.5961	5.63662	6.01363
10819	OR7E14P	0.0249841	-0.181674	-0.901287	-0.00552559	0.177948	5.61527	5.09591	4.18182	4.45208	3.91884	4.09837	4.28766	4.16176	5.95566	5.33523	4.51673	4.45348	4.8724	5.36199	5.05225	5.70836	5.04571	4.8785	5.12274	5.02483	5.35252	5.06029	4.80849	5.06191
100288254	LOC100288254	0.00613308	-0.196417	0.418855	-0.151801	-0.693323	4.94542	5.44585	4.77249	5.25943	6.03431	5.18083	6.10528	5.56386	5.24517	4.6978	5.17384	5.14536	3.80201	4.62503	4.71783	4.95122	5.0901	5.2513	5.22965	5.63781	5.30296	4.81518	5.63161	5.11963
151507	MSL3P1	0.00771497	-0.211094	0.0324574	-0.934677	-0.293955	6.96553	6.99334	6.42974	6.70001	7.24293	6.77909	6.72062	7.32019	6.93548	5.47648	5.74703	5.70724	6.96148	6.22989	6.33341	6.90434	7.26003	6.79766	7.17719	6.69812	6.98995	6.91828	6.83597	6.86075
255758	TCTEX1D2	0.0107021	-0.220871	-0.69006	-0.158809	-0.0983133	9.17827	8.90819	9.23844	9.26201	7.8802	9.10901	8.73198	8.98897	9.14487	9.20807	9.27516	9.10858	9.23522	9.19809	9.35864	9.18672	9.31866	9.44344	9.40323	9.30506	9.40734	9.45863	9.32182	9.18412
79140	CCDC28B	0.00108523	-0.224611	-0.754765	-0.605291	-0.27693	8.05073	7.78838	7.3045	8.02161	6.97999	7.63724	7.20671	7.22067	7.5761	7.40333	7.57155	7.51341	7.8115	8.14496	7.83312	7.58826	7.72774	8.09078	8.32322	7.92192	8.23819	8.2371	8.22379	7.78647
344595	DUBR	0.0117393	-0.242025	-0.562912	-0.608966	-0.52996	7.46327	7.46122	7.40789	7.42171	7.22059	6.9548	7.35578	6.93937	7.45816	7.23293	7.98197	7.17089	7.60937	7.45792	7.82362	7.26907	7.5189	7.31761	8.34839	7.53728	7.75839	8.00281	8.60789	7.91073
83666	PARP9	0.0455507	-0.248156	-0.536222	-0.6085	-0.0725174	7.00955	7.26043	6.65986	7.49916	6.5418	7.10749	6.57533	7.05212	6.64141	7.29478	6.6555	6.70444	7.10515	7.7279	7.38902	7.218	7.06808	7.52454	7.58161	7.2474	6.99766	7.82517	7.10805	7.79927
100130557	NFYC-AS1	0.000911618	-0.249656	-0.388043	-0.911714	-0.421528	6.89347	7.45257	6.61853	7.4409	7.27595	6.92679	6.54	7.10918	6.23719	6.54312	6.41757	6.28881	6.51694	6.79076	7.07332	7.06641	7.31192	7.17261	7.4675	7.45207	7.21665	6.98867	7.53934	7.38888
284723	SLC25A34	0.0220394	-0.251221	-0.665097	-0.040946	0.291194	6.32779	6.1514	6.10238	7.01686	5.28807	6.44484	6.07426	6.13576	6.23719	6.95414	7.22124	6.95146	6.74702	7.16043	7.70687	7.07828	5.85533	6.51534	7.3765	6.85615	7.12017	6.84166	6.75247	6.81353
84230	LRRC8C	0.0175336	-0.258373	-0.294922	0.661242	0.409047	8.42263	7.76333	8.11593	8.08629	7.96323	7.58834	8.85219	7.83822	8.52383	8.78212	9.54761	9.12565	8.47726	8.62127	9.22494	8.64696	8.77703	8.25665	8.56798	7.82001	8.37242	8.48656	8.11367	8.36159
595101	SMG1P5	0.0420896	-0.261351	-0.0933809	1.60209	0.612461	4.80792	5.09591	5.32866	4.45208	5.94858	5.33284	4.5507	4.52433	5.97556	5.03038	5.96604	5.73032	5.18053	4.20999	4.19427	5.15902	5.43802	5.58178	4.10037	5.60979	3.98995	4.58386	2.9154	4.80476
148304	C1orf74	0.00625613	-0.278847	-0.568396	-0.674099	-0.00427151	6.38081	6.59841	6.52421	6.24216	5.77552	6.35964	6.04255	6.40969	6.04497	6.24669	6.17384	6.25289	6.58204	7.51174	6.30279	7.00114	6.81389	6.94182	6.70028	6.40497	6.6338	6.69692	6.83597	7.2481
55096	EBLN2	0.0159277	-0.292747	-0.0244465	0.594655	0.416974	6.52308	6.88388	6.63351	6.90288	7.07864	6.93374	6.74052	7.26365	7.88657	7.66769	7.22368	7.55131	7.67639	7.46946	7.23295	7.23972	7.56203	7.40045	6.29715	6.85471	6.85321	7.13375	6.68117	7.28248
140886	PABPC5	0.00599904	-0.29564	-0.309293	-0.754591	-0.0419974	7.21391	6.45095	6.3052	6.5351	6.88388	6.73749	6.40868	6.42049	5.98252	6.09266	6.64918	6.22878	7.15251	6.74051	6.94916	6.96134	6.94053	7.01252	6.90368	6.831	7.34246	7.01781	6.98704	6.62418
54494	C11orf71	0.0355705	-0.298527	-0.627657	-0.828741	-0.386129	7.25417	7.44029	6.88226	7.25943	6.33387	7.17078	6.87922	7.13576	6.58664	6.41865	7.20861	6.92297	6.89371	7.27303	7.47967	7.2609	7.21061	7.06565	8.28525	7.46875	7.43465	7.17924	8.11927	7.71867
27314	RAB30	0.000137077	-0.299011	-0.109982	0.725588	0.306194	8.90995	9.10296	8.92905	9.05941	9.39996	9.19622	9.03048	9.13084	10.5018	10.0011	9.77678	9.87263	10.0509	9.5419	9.54962	9.33236	9.73221	9.02563	9.26779	9.17178	9.41861	9.14599	9.39113	9.29426
4155	MBP	0.0285514	-0.313754	-1.34375	-0.659077	-0.874584	4.80792	4.23084	3.69639	4.86712	3.51943	3.25037	3.5507	3.16176	2.78574	2.94291	3.81629	4.517	4.57915	2.04007	3.19427	3.38643	4.90369	4.45107	4.10037	5.40214	3.76756	3.86765	4.80849	4.25456
5966	REL	0.0098736	-0.316649	-0.138268	0.813641	0.536753	8.39888	8.52636	7.81741	8.56235	8.77267	8.61453	7.81748	8.81383	9.83966	9.54448	9.07654	9.03586	9.63093	9.21963	8.58073	8.95771	9.04006	8.73902	8.37131	8.42118	8.91391	8.66083	8.08818	8.57906
3767	KCNJ11	0.0139981	-0.318676	-0.534714	-0.826811	-0.627897	7.04058	7.20407	7.11593	6.91151	6.85744	7.36811	6.63816	6.54423	6.9311	6.89711	6.55776	6.30763	7.36883	6.86024	7.10116	6.15902	6.97645	7.71463	7.54331	7.31241	7.59082	7.63772	7.21657	7.55573
101928372	LOC101928372	0.0350456	-0.321479	-0.597227	0.698965	-0.0224571	4.73392	4.84975	5.58392	5.03704	5.33387	4.47034	4.13566	5.16176	5.3093	5.6978	5.69893	5.30763	4.94497	4.79495	4.77923	4.60882	5.17499	5.07691	5.84184	5.3968	4.35252	4.81518	5.3175	4.73261
51058	ZNF691	0.000114364	-0.325976	-0.328247	-0.603028	-0.332088	8.16547	8.12288	8.04914	8.23344	8.29129	8.03999	8.12561	8.10496	7.93588	7.82244	8.18824	7.9625	8.34973	8.07375	8.18785	8.38149	8.45591	8.26185	8.67025	8.48683	8.8302	8.55388	8.55383	8.38326
84892	POMGNT2	0.0189047	-0.34111	-0.675874	-0.328689	-0.21764	9.31571	8.83229	9.52928	9.00154	8.36178	8.78249	9.15694	9.03857	9.02653	9.08246	9.66178	9.42373	9.1383	9.1427	9.81815	9.53956	9.15684	9.50028	9.82764	9.5585	9.4818	9.51322	9.83343	9.68081
596	BCL2	0.0409198	-0.344711	-0.0233593	0.618232	0.393268	9.09564	8.94411	8.0848	8.68969	9.49335	9.13056	8.56238	8.91335	10.043	9.59777	9.77438	9.49967	9.99996	9.6342	9.36666	9.01415	9.79761	9.08303	8.58742	8.72501	9.60036	9.39822	8.53398	8.90934
26038	CHD5	0.0465117	-0.345716	-0.88042	-0.0854015	-0.410865	4.75314	4.16891	4.71431	5.18904	4.91884	3.81826	4.01013	3.93937	5.21669	4.80089	5.0915	5.73032	4.48009	5.08446	5.36419	4.60882	4.63067	4.69751	4.85526	6.02483	4.69139	5.14776	5.86293	5.47893
85359	DGCR6L	0.0429343	-0.352449	-0.658181	-0.458462	-0.315081	9.28203	8.9734	9.01322	9.34198	8.02736	9.01107	8.89942	9.44985	9.07576	9.30259	9.52228	9.11806	9.17496	9.10884	9.80673	9.50167	9.02572	9.44151	9.86344	9.68976	9.35899	9.66207	10.0234	9.80808
126272	EID2B	0.0421905	-0.36105	-0.161259	-0.734917	-0.121886	6.87831	6.4474	6.16096	6.82131	6.54333	6.95342	6.25114	7.35926	6.03701	6.43477	6.62365	6.06183	6.60688	6.94936	6.9728	7.08034	6.82707	6.96596	7.3257	6.63345	6.90642	6.73272	7.2691	7.18867
554313	HIST2H4B	0.00375703	-0.364094	-1.7679	-0.675507	0.00689459	3.23432	4.19943	3.07163	3.68167	1.33387	3.01091	1.5507	2.67633	3.25861	2.52788	2.15503	3.95445	3.31298	3.84742	3.54629	3.91888	4.13317	3.37917	4.35736	3.77373	3.88303	3.23022	3.56307	3.92166
107985033	LOC107985033	0.00201664	-0.368256	0.3423	1.26219	2.04541	3.07095	3.42348	3.18182	4.45208	4.24076	4.33284	4.72062	3.67633	1.78574	3.11284	3.72318	3.21247	3.48009	4.36199	3.00162	4.1234	4.21563	3.76302	4.10037	3.52233	0	2.64526	2.69301	1.4472
132203	SNTN	0.0359123	-0.390445	-1.43627	0.185647	-0.520154	4.18643	3.88291	3.69639	3.86712	1.33387	4.40322	3.35805	2.3544	4.3707	5.03038	5.431	3.65993	3.65001	3.4995	4.19427	4.32503	4.13317	3.40045	4.63618	5.02483	4.50452	4.06029	4.56748	4.61713
54553	LINC02486	0.031776	-0.3915	-0.663401	-0.662004	-0.239333	7.70516	7.58127	6.89016	7.95458	6.89417	7.51075	6.86358	7.77507	6.93548	7.28276	6.93523	7.38011	7.33807	7.86343	7.28173	7.74105	8.0287	7.82791	7.94899	7.89156	8.16844	7.37762	8.02093	7.61462
100131213	ZNF503-AS2	0.0380415	-0.391909	-0.154541	-0.675519	-0.258123	7.24088	7.36358	6.58632	7.45208	7.72644	7.33725	7.61964	6.90899	6.90468	6.89895	6.52709	7.12321	7.47274	7.04342	7.12978	7.47757	7.70535	7.67663	7.19939	7.62912	7.92873	7.60724	7.31843	7.30161
375790	AGRN	0.0170484	-0.401271	-0.677189	-0.129511	-0.0464153	11.5955	11.2599	10.9449	11.8414	10.8369	11.2889	10.7727	11.6395	11.8245	11.5104	11.8438	11.6487	11.893	11.5563	11.9458	11.7646	11.7079	11.9154	11.5528	12.0707	11.9563	11.6861	11.5164	12.1867
400752	LINC01144	0.0136357	-0.404562	-1.12242	-1.39605	-0.323981	4.48599	3.74541	3.37446	3.45208	2.6558	2.81826	2.5507	4.16176	3.10767	2.52788	2.81629	3.07497	3.65001	3.36199	5.00162	3.80147	3.85306	4.29353	4.4223	4.10729	3.18259	4.38222	4.51404	5.03217
100874048	DGUOK-AS1	0.0328862	-0.40571	1.44778	0.244229	-0.215927	3.2131	4.56138	1.81454	1.61373	4.67787	4.34626	4.77208	4.82049	4.18073	3.23908	4.9349	4.06398	2.94402	4.17033	4.19477	3.26895	3.24505	2.87674	3.08524	3.61856	4.3228	4.30375	3.8143	3.00092
152756	FAM218A	0.0230086	-0.407108	-0.697746	-1.51014	-0.588963	6.07095	6.17837	4.56872	5.56756	4.79331	5.43717	5.63816	5.3544	4.24517	4.11284	5.57118	5.14123	5.66991	5.20999	6.40133	5.47389	5.43802	6.44484	6.67023	5.46093	6.43052	6.30822	6.56748	5.80476
399668	SMIM10L2A	0.0448456	-0.416078	-0.635212	-0.700799	-0.416731	6.87831	7.05284	7.10238	6.77401	6.80961	7.28703	6.8361	5.99826	6.89426	6.4743	7.431	6.91291	6.92319	7.18981	7.38738	7.34836	7.11011	7.06477	8.05582	7.24115	7.18259	7.49492	8.20608	7.63208
25864	ABHD14A	0.0432497	-0.417046	-0.766243	-0.261015	-0.162271	8.01159	7.49476	7.78096	7.21094	6.9705	7.67197	7.15328	7.3057	7.71129	7.57248	8.05464	7.55802	7.61798	7.66239	8.51216	7.49888	7.91425	7.9888	8.30397	7.95941	7.55604	7.82233	8.34388	8.21824
151473	SLC16A14	0.00431468	-0.429102	-0.594243	-0.232079	0.076005	9.75267	9.09591	9.12493	9.12096	9.07281	9.25646	9.05849	9.04615	9.52673	9.63116	10.164	9.061	10.0452	9.97523	9.8895	9.70535	9.99531	9.93537	9.46306	9.41715	10.0089	9.95183	9.60233	9.74813
100507437	LOC100507437	0.0464652	-0.431879	-0.742435	-0.51139	0.048316	6.08503	5.54242	4.37446	4.67447	4.97773	5.66716	4.04255	4.74672	5.04553	5.75027	5.38793	5.22293	5.78387	6.30906	5.85556	5.697	5.79153	5.50854	5.10037	6.00346	6.00002	6.06525	5.5999	5.78705
102465976	MIR6807	0.0214121	-0.439606	0.225662	1.00773	0.768283	3.29334	2.42348	1.37446	2.86712	3.5038	2.81826	3.13566	3.16176	3.8732	4.03038	3.81629	3.338	3.33807	3.4995	3.6537	3.60882	2.04571	3.34798	3.80081	2.52233	2.76756	3.06029	2.42997	2.76913
100507398	INTS6-AS1	0.00488022	-0.446586	-0.412527	-1.6489	-0.595181	4.80792	3.88291	4.83389	4.86712	4.97419	4.0681	4.43094	5.05484	4.1134	2.75027	4.46015	2.91351	3.96753	4.3543	5.28173	4.84862	5.02299	4.9969	5.27657	4.88173	4.93748	5.07437	5.37372	5.44734
130752	MDH1B	0.0258436	-0.473369	-0.791266	-0.483252	-0.206028	7.11535	6.73785	6.51749	6.9964	6.57434	6.8564	6.61679	6.04797	6.78902	6.69966	7.44275	6.90279	6.82159	7.25067	7.6224	7.24847	7.05602	6.75938	8.10073	7.34443	7.25941	7.3457	7.91865	7.24348
100288346	NCAM1-AS1	0.0108788	-0.47995	-1.5075	-0.485731	0.141096	5.5133	4.3023	4.29822	5.33657	4.2203	4.07779	2.6152	4.4269	5.06042	4.39538	5.32742	5.12872	4.86057	5.82331	6.36292	5.37245	4.46873	5.12913	6.06363	5.7087	5.11278	5.57181	5.08849	6.08178
100129961	CCNT2-AS1	0.00992237	-0.487076	-0.742301	-0.204651	0.0192847	5.76254	5.56597	6.11372	5.82131	5.38852	5.56263	5.41815	5.87335	5.65339	6.02374	6.06057	6.16756	6.10452	6.20206	6.39113	6.1033	6.74484	6.54478	5.59266	6.32956	6.16346	6.00066	6.34214	6.21762
51127	TRIM17	0.0237541	-0.48774	-1.00574	0.134058	-0.241444	5.65532	4.5698	3.65623	5.68985	3.96946	4.03113	3.87262	5.62599	5.47416	6.22319	6.15574	5.76964	5.2355	5.82129	5.27756	5.78636	5.11475	5.53699	4.68533	6.18509	5.8589	5.45565	5.7519	6.02005
57561	ARRDC3	0.00315111	-0.488025	-0.440145	-0.754218	-0.326437	11.722	11.6802	11.2199	11.7318	11.244	11.8177	11.6226	11.8611	10.7569	11.0876	11.5524	11.3835	11.3075	11.5417	11.7737	11.8687	11.906	12.0354	12.1813	12.1833	11.658	11.8299	12.3126	11.9968
60490	PPCDC	0.00134792	-0.490933	-0.603141	-0.490442	-0.0288644	7.67205	7.19835	7.06016	7.03704	6.87303	7.40322	6.83283	7.40969	7.58613	7.23862	7.08468	7.53395	8.02282	7.61813	7.96269	7.68604	7.81602	7.53852	7.76236	7.81445	8.23095	7.73549	7.63161	7.8071
338811	FAM19A2	0.00148871	-0.494414	-0.662193	-1.14041	-0.271305	5.21391	4.37768	4.95943	5.622	4.6558	4.47034	4.97696	5.3988	4.59309	4.33523	4.13822	4.338	5.28551	5.2074	5.00162	5.38643	5.36764	5.68056	5.49269	5.60979	5.15097	6.06029	5.69301	5.06191
100130771	EFCAB10	0.0306744	-0.494801	0.465623	-0.680026	-0.0108123	4.78151	3.35862	4.10055	5.12122	5.49038	5.24144	5.03091	5.44087	4.5732	4.27957	4.33097	3.43544	4.28682	4.83076	5.1497	5.02875	5.12848	4.62223	4.66604	4.92435	4.98168	4.69212	5.29641	4.36908
6821	SUOX	0.0028497	-0.497424	-0.572364	-0.740373	-0.416281	9.67169	9.04933	9.01109	9.0887	9.11791	9.20554	8.96801	9.22959	8.86652	9.19217	9.2129	9.18485	9.16333	9.48094	9.73561	9.37292	9.44521	9.44407	10.2675	9.65375	9.54891	9.82946	10.221	9.81855
25776	CBY1	0.0109165	-0.497927	-0.501076	-0.645969	-0.311069	9.58907	8.92657	9.36248	9.05758	9.06008	9.06397	9.449	9.35004	8.87382	9.1836	9.58948	9.35189	9.35834	9.45691	9.80761	9.71553	9.53105	9.49962	10.2362	9.66049	9.6875	9.74081	10.3788	9.77554
100507567	RAB11B-AS1	0.0094829	-0.501401	-0.798512	-0.547272	-0.367489	6.147	6.2278	6.14722	6.10613	5.59576	6.5226	5.37935	5.942	5.32576	5.72412	5.8139	6.2409	5.82883	5.67365	6.20832	6.113	6.50651	6.3884	6.5665	7.17233	6.50529	6.42168	6.09885	6.26793
79173	C19orf57	0.00949864	-0.507541	-1.00718	0.0373268	-0.141466	6.53038	6.88779	5.89802	6.70254	5.83448	6.31469	5.76171	6.10929	6.82564	6.64335	6.37578	6.67289	6.56108	6.69828	6.41059	6.13256	6.98246	7.0276	7.14477	6.89407	7.22011	6.14776	6.72276	6.27773
157773	C8orf48	0.0398937	-0.50968	-0.36112	-1.59459	-0.643875	4.07095	5.00845	4.54439	4.86712	3.91884	5.86889	5.13566	4.16176	3.57888	2.94291	4.72318	4.79744	4.7878	5.20999	5.00162	4.84586	4.74615	5.14768	5.74423	4.89156	4.98995	6.01449	6.06224	5.35409
9563	H6PD	0.011457	-0.510945	-0.737186	-0.353654	-0.138498	10.9718	10.5826	9.98658	10.4384	9.61903	10.7282	10.1791	10.5481	10.4465	10.9791	11.0093	10.5218	10.7145	11.1407	11.1016	10.8606	10.8641	11.1341	11.1778	10.8472	10.7947	11.2799	11.1637	11.1331
100885848	PTGES3L	0.0215019	-0.522163	-1.1599	-0.0290852	-0.00947714	5.17384	5.30957	5.15322	5.11504	5.05787	5.04282	4.01013	4.08993	5.53451	4.98774	6.3192	5.56728	5.59425	4.90811	6.48307	5.50174	5.83361	5.37315	6.18543	5.44813	5.37203	5.29571	6.19712	5.66022
84317	CCDC115	0.00102975	-0.523869	-0.711573	-0.346101	-0.234382	9.32711	8.9312	8.74277	8.97667	8.69884	9.04769	8.43198	9.04844	9.08848	9.08233	9.31605	9.17151	9.18066	9.13429	9.53442	9.25588	9.36477	9.42036	9.83921	9.44888	9.23118	9.4863	9.72639	9.59891
85026	ARRDC1-AS1	0.00544847	-0.530297	-0.593178	-0.253614	-0.0681229	8.44463	7.95915	7.42491	7.72707	7.94851	8.01486	7.69805	7.64282	8.47531	8.05196	8.23081	8.07639	8.60337	8.21897	8.4003	8.35381	8.51022	8.06516	8.67582	8.42575	8.61128	8.18056	8.49535	8.56175
100132249	LOC100132249	0.00274079	-0.531699	-0.58367	-0.792346	0.114415	5.65591	5.37768	4.83389	5.32655	5.42134	4.71135	5.25114	5.60233	5.10767	5.33523	5.13822	5.58593	6.33807	5.84742	5.94916	6.65945	5.9999	5.32101	6.22965	5.77026	5.76756	5.70415	6.66263	6.20209
101928069	LOC101928069	0.00266862	-0.532873	-0.149092	-1.19167	-0.765104	3.78527	4.43575	3.68069	3.3043	3.84304	4.28536	3.92661	4.68613	3.19517	3.84627	4.33075	3.49303	4.32728	3.92837	3.89767	4.41817	4.44684	4.62526	4.18208	4.08333	5.12447	4.84971	4.97743	4.6803
2051	EPHB6	0.0146059	-0.533989	-0.712659	-0.436131	-0.258441	8.35312	7.583	6.33152	7.58525	7.25199	7.61116	6.84405	7.43101	7.85045	8.20208	7.83015	7.85617	7.94076	8.07445	7.99959	8.43482	7.88516	8.06242	7.66904	8.37222	8.13109	8.42518	8.24328	8.68382
63926	ANKEF1	0.0178341	-0.556038	-0.66866	-0.148752	-0.186982	7.7997	7.1693	7.16479	7.1709	7.01448	7.29148	7.59557	6.95269	7.42609	7.46158	7.93523	8.07071	7.41823	7.84654	7.80131	7.67461	8.00377	7.79266	8.25671	7.47571	7.6584	7.73729	8.28111	7.81182
6328	SCN3A	0.0217783	-0.559387	-0.708739	-0.155909	-0.0440407	6.75278	7.15194	6.83389	7.11504	7.08876	6.4584	6.57306	7.13602	7.00529	7.36498	7.35545	7.25428	7.32237	7.28799	7.19934	7.61776	7.40115	7.5288	7.66261	7.49864	6.64203	7.46318	7.66827	7.83016
22901	ARSG	0.000973178	-0.562135	-0.846324	0.00654602	0.0856609	8.12623	7.51419	7.61287	7.45116	7.4309	7.65568	6.97696	7.50415	8.31126	8.20508	8.60664	8.02914	8.19147	8.3474	8.66668	8.26303	8.11549	8.17804	8.66108	7.99838	7.76546	8.49909	8.79304	8.06834
100289274	DNAJC3-AS1	0.0314444	-0.562856	-1.08893	-1.50257	-0.357048	6.07625	6.21002	5.76678	5.32655	6.37827	5.79227	3.13566	5.96911	4.69263	5.26484	5.65171	5.79476	6.06446	6.22989	7.24955	6.44214	6.56456	6.03148	6.73685	6.29813	6.89684	6.66021	7.34685	6.51033
60509	AGBL5	0.0204943	-0.564869	-0.638093	-0.177123	-0.0780411	11.5766	11.0457	10.6503	11.0126	10.8733	11.2839	10.4642	11.3708	11.3955	11.4237	11.1077	11.4632	11.4638	11.6568	11.1537	11.5121	11.6389	11.7792	11.4704	11.6561	11.665	11.6145	11.2902	11.5289
122622	ADSSL1	0.00589723	-0.573561	-0.951092	-0.552799	-0.286718	7.22057	6.46469	6.15942	6.11504	5.9774	6.22036	5.6495	6.60233	6.62111	6.7884	7.22605	6.75733	6.62474	7.16049	7.6529	7.01909	6.48865	6.81372	7.50247	7.44912	7.43577	6.9525	7.96126	7.25456
7915	ALDH5A1	0.0100572	-0.574052	-0.597182	-0.342073	-0.141897	9.60513	9.29003	9.24465	8.85011	8.82573	9.4345	9.04255	9.59463	9.20752	9.43166	9.87788	9.80481	9.42464	9.81485	10.1024	9.78065	9.57514	9.72766	10.0502	9.93313	9.61295	9.83013	10.2248	10.0223
206412	C6orf163	0.0464789	-0.575755	-1.36574	-0.56252	-0.203084	5.69964	4.39187	4.12935	5.77401	4.89092	3.66899	4.79862	3.47639	4.26306	5.80438	5.51673	5.23395	5.59644	4.79181	5.81359	6.05404	4.9526	5.10026	6.57309	5.67194	5.60491	6.04123	6.14392	5.27815
23113	CUL9	0.00962697	-0.579564	-0.586714	-0.102306	-0.0462341	9.45679	9.18256	9.2913	9.11182	9.18434	9.24707	9.29026	9.29221	9.57657	9.55533	10.0855	9.58464	9.58812	9.60518	10.1993	9.63371	9.70613	9.59467	10.384	9.67589	9.57065	9.62538	10.2652	9.74997
7060	THBS4	0.00929276	-0.580221	-0.662874	-0.1407	-0.084209	7.61483	7.56433	7.02987	7.20618	7.43459	7.518	6.82097	7.31104	7.44402	7.45471	8.07996	7.89988	7.40475	7.8836	8.04052	7.77568	8.14987	7.90835	7.83374	7.84413	7.77319	7.90612	8.12731	7.63476
57530	CGN	0.0126672	-0.581086	-0.727495	-0.258181	-0.204158	8.72916	8.42244	8.06795	8.64313	8.11526	8.58751	7.81444	8.75984	8.4817	8.8773	8.79071	8.47685	8.70548	8.63903	8.87209	8.62605	8.77993	8.98965	9.47436	8.94309	8.82389	8.80591	9.10415	8.92533
8382	NME5	0.00207719	-0.584237	-0.866701	-0.301716	-0.219711	7.55423	7.15254	7.38569	7.20697	6.82573	7.11113	7.13404	7.09868	7.32391	7.5784	7.6095	7.43954	7.39356	7.60992	7.95086	7.32503	8.03951	7.62794	8.34092	7.62801	7.35879	7.95063	8.18598	7.66281
114991	ZNF618	0.049764	-0.585932	-0.477398	-0.148926	-0.0256033	11.7165	11.6759	10.9109	11.4884	11.7557	11.73	10.9744	11.7657	12.1349	11.9792	11.4137	11.7732	12.1349	12.1217	11.6402	11.8976	12.2688	12.0516	11.8866	11.9284	12.2006	11.8275	11.8243	12.0443
3595	IL12RB2	0.0372689	-0.587709	1.74857	0.553636	0.145267	0	3.49757	1.54419	3.62096	4.6558	3.90263	5.09502	4.3544	3.84802	3.11284	4.35591	3.54032	4.29349	2.17016	3.36419	3.39577	1.92787	2.36063	3.7877	2.93737	2.62391	3.43711	3.54936	3.03217
54332	GDAP1	0.000460122	-0.589058	-0.462894	-0.186706	-0.101201	10.822	10.5668	10.2617	10.0077	10.7111	10.6175	10.2748	10.5594	10.7606	10.9569	10.7972	10.7724	10.7981	10.9906	10.9916	10.8489	10.9519	11.0154	11.1227	10.9244	11.0391	10.9949	11.069	10.9309
2581	GALC	0.00399439	-0.590147	-0.631861	-0.0240211	-0.0439587	9.57361	9.48457	9.18503	9.08144	9.52239	9.6071	8.81748	9.21083	9.74231	9.80865	9.92547	9.54754	9.79063	9.65662	10.006	9.49102	10.1172	9.79862	10.0239	9.74553	9.86363	9.70857	9.95639	9.59148
55285	RBM41	2.21267e-05	-0.590328	-0.443383	0.125957	0.160052	9.88545	9.69761	9.57659	9.41777	9.77595	9.79159	9.7868	9.81084	10.3048	10.2768	10.4009	10.2793	10.3679	10.2628	10.5515	10.2159	10.2916	10.0649	10.5239	10.0583	10.3101	9.95675	10.4445	10.0466
9886	RHOBTB1	0.000107829	-0.592237	-0.390526	-0.0877142	-0.0248909	10.0548	9.60556	9.58595	9.48914	9.7883	9.94866	9.95505	9.85026	10.1251	10.1115	10.3185	10.0659	10.3115	10.1334	10.2483	10.1791	10.5214	10.3266	10.1686	10.0877	10.3316	10.2877	10.2671	10.0855
594	BCKDHB	0.000956009	-0.592649	-0.427428	-0.181549	-0.0694685	9.49582	9.61479	9.3111	9.38872	9.48469	9.85836	9.32219	9.80607	9.65834	9.76389	9.95999	9.56843	9.7065	9.79551	10.0445	9.85251	9.98185	9.8983	10.1878	10.1131	9.8559	9.85214	10.075	9.89377
23508	TTC9	0.00518674	-0.59321	-0.450021	0.101176	0.241241	8.4604	7.87469	8.14265	7.35897	8.19806	8.17582	7.74052	8.29508	8.52383	8.689	8.2675	8.51747	8.59383	8.53991	8.70997	8.71436	8.68956	8.39237	8.72264	8.40497	8.28063	8.444	8.40725	8.46122
55713	ZNF334	0.0101798	-0.593961	-0.496635	-0.367922	-0.0507803	9.1224	9.48393	8.98157	9.41997	9.69111	9.76571	8.51132	9.42904	9.63042	9.65668	9.31198	9.47503	9.93575	9.84522	9.70517	9.85654	9.93574	9.82985	9.84983	9.7683	9.96318	9.95213	9.88437	9.74612
130916	MTERF4	0.0212756	-0.596716	-0.628001	-0.323509	-0.189837	10.3456	9.93393	10.1047	9.97703	9.92057	10.0587	10.0841	10.1729	10.1419	10.2096	10.7611	10.4547	10.2491	10.3137	11.0768	10.4625	10.3944	10.4338	11.1911	10.7289	10.3248	10.6339	11.2613	10.6414
102724532	LOC102724532	0.0106465	-0.597763	0.174693	-0.172468	-0.283461	4.65591	3.4414	5.28135	4.86712	5.14123	5.25884	5.63816	5.29739	4.91089	6.10298	6.20973	5.83048	5.76918	5.7474	6.00666	5.08687	4.85306	5.44912	5.18783	5.14682	5.57491	6.25012	6.38426	5.53467
150967	LINC01963	0.000423156	-0.597855	-0.539331	0.0277967	0.0127544	9.65341	9.24206	9.46986	9.11485	8.99565	9.40533	9.88161	9.43169	9.91643	9.96545	9.95931	10.0064	9.91471	9.95322	10.0886	9.83094	9.77921	9.93439	10.2426	9.91536	9.82465	9.95538	10.0508	9.90561
6660	SOX5	0.00702504	-0.598531	-0.23372	0.310465	0.189889	9.36958	9.21981	9.17849	9.68208	9.81468	9.45134	9.99778	9.64539	10.1329	9.97869	10.1209	10.1609	10.0954	9.85507	10.1444	9.81621	10.391	9.61692	10.106	9.73013	9.82769	9.3665	10.0658	9.89159
728613	LOC728613	0.0223806	-0.598772	-0.583763	-0.238449	0.0527778	6.75131	7.12158	6.24047	6.57448	6.61723	7.02995	6.02546	7.07523	6.82263	7.14112	7.08021	6.85677	7.34356	7.41137	6.89049	7.42021	7.29065	7.56091	7.07605	7.1553	7.0161	7.29361	7.44842	7.09638
84954	MPND	0.0365678	-0.599556	-0.77087	-0.498136	-0.410233	9.42572	8.93529	8.31028	8.9824	8.02188	9.25698	8.29388	9.39569	8.9268	9.08225	9.37984	9.05863	8.96948	9.19145	9.66048	8.97771	9.31029	9.49063	9.67053	9.58046	9.42505	9.46096	9.86604	9.68802
81571	MIR600HG	0.0414289	-0.601521	-0.371019	-0.00921345	-0.0742111	8.69086	9.03047	7.87082	8.7467	8.8298	9.0217	8.43771	8.97164	9.01899	9.33903	9.21129	9.04107	8.95087	9.19519	9.24259	8.96174	8.94269	9.03569	9.41726	9.34929	8.96368	9.0287	9.54676	9.10809
51409	HEMK1	0.0166835	-0.604295	-0.368898	-0.190278	-0.139103	9.42903	9.46032	8.5115	8.91907	9.26239	9.36754	9.28177	9.3498	9.2371	9.43359	9.55024	9.39718	9.52706	9.35138	9.48823	9.45613	9.6073	9.58046	9.82155	9.72779	9.34565	9.47128	9.8057	9.75659
79582	SPAG16	0.000879611	-0.606006	-0.554504	-0.208114	-0.0205126	8.75278	8.82009	8.55437	8.51817	8.43716	9.00243	8.6774	8.73442	8.72863	8.64162	8.88775	8.76427	8.79706	8.9111	9.09815	8.96637	9.08409	9.43788	9.3974	9.15007	8.7973	8.97916	9.243	8.83526
56890	MDM1	0.00351362	-0.606545	-0.471823	-0.222334	-0.0674992	8.96036	8.8502	9.19487	8.76101	9.03511	9.13185	9.13844	8.99993	9.17511	9.17975	9.40795	9.07369	9.58988	9.15748	9.57211	9.13637	9.70392	9.31071	9.80669	9.37129	9.60792	9.23703	9.64976	9.23113
163059	ZNF433	0.0112732	-0.607062	-0.450171	-0.552162	-0.367636	6.10991	6.57228	6.5302	6.68328	6.51041	6.68631	6.47539	6.85112	6.68981	6.60099	6.43956	6.97221	6.54673	6.53409	7.38206	6.97779	6.83361	7.0273	7.42627	7.03674	6.95298	7.54411	7.48638	6.92774
286436	H2BFM	0.0398504	-0.608095	0.630218	-0.631656	0.321655	3.07095	4.23084	2.37446	3.86712	4.91884	4.9178	4.13566	4.52433	3.95566	3.52788	3.40125	2.338	3.65001	3.84742	5.15218	4.38643	4.04571	4.49998	3.90773	3.52233	3.76756	4.51973	3.69301	3.76913
23322	RPGRIP1L	0.00358774	-0.610176	-0.375321	-0.0791683	-0.0501766	9.40494	9.30442	9.01832	8.82359	9.52861	9.50952	9.1319	9.32066	9.84906	9.68597	9.47723	9.6209	9.81497	9.85533	9.40277	9.67606	10.0436	9.87548	9.53601	9.53691	10.0316	9.69227	9.56929	9.65672
619208	FAM229B	0.0176665	-0.611721	-0.676014	-0.317447	-0.319688	8.75745	8.14243	7.61287	8.21141	8.4424	8.00526	7.94839	8.07094	8.61549	8.49237	8.44916	8.1016	8.25695	8.27688	8.66897	8.44686	9.09985	8.44704	9.12126	8.50289	8.77848	8.68951	8.82414	8.63628
1069	CETN2	0.000416862	-0.61207	-0.642422	-0.337665	-0.181579	10.8521	10.3128	10.3015	10.1813	10.1078	10.7457	10.1262	10.5466	10.5781	10.7113	10.7129	10.7674	10.7451	10.8198	10.9423	10.8868	10.8227	11.0951	11.1945	10.9837	10.8563	11.2128	11.038	11.0132
41	ASIC1	0.0305277	-0.613259	-0.788323	-0.0443401	0.00200939	9.93618	9.83597	8.52927	9.58544	9.63723	9.56714	8.36124	9.621	10.0849	10.0871	9.84356	10.099	10.3714	10.0073	9.67629	10.245	10.2155	10.059	9.98387	10.0816	10.1635	10.2007	9.82586	10.1019
401093	MBNL1-AS1	0.000387804	-0.614308	-0.705116	-0.350086	-0.0794697	6.50836	5.99009	5.79232	5.97564	6.11523	5.83708	5.92403	6.02683	6.55563	6.1317	6.86023	6.28557	6.85676	6.41944	7.0854	6.554	6.7252	6.76182	6.89836	6.33825	6.98995	6.7016	6.73397	6.80795
84455	EFCAB7	0.0149548	-0.615301	-0.349384	-0.216166	-0.166993	7.91718	7.88917	8.01052	7.93363	8.03067	8.52661	7.95224	8.30464	8.00263	8.12837	8.2699	8.32439	8.0873	8.1452	8.52966	8.15981	8.27927	8.52171	8.76012	8.6506	8.24424	8.10469	8.81653	8.42448
9149	DYRK1B	0.0341279	-0.615459	-0.718628	-0.511823	-0.509052	9.10869	8.85425	8.67367	8.74539	8.68617	8.91127	8.52563	8.84626	8.90813	8.69705	9.30479	8.82306	8.86604	8.49177	9.49652	8.88978	9.20111	8.93192	9.95117	9.75963	9.14623	9.00393	10.042	9.58811
23523	CABIN1	0.00271288	-0.617023	-0.57097	-0.102272	-0.0601521	11.3462	11.1714	11.0732	11.3581	11.1023	11.4165	11.1065	11.5079	11.5215	11.4395	11.9081	11.3992	11.5154	11.5018	11.9247	11.495	11.7667	11.7586	12.1388	11.7528	11.5203	11.5328	11.9497	11.6746
57560	IFT80	0.000349036	-0.619119	-0.569341	-0.176069	-0.047781	10.6508	10.5485	10.5077	10.514	10.5154	10.7353	10.4459	10.7235	10.6538	10.8013	11.127	10.8314	10.8014	10.9902	11.1694	10.9658	11.1603	11.0924	11.4537	10.991	10.8717	10.9536	11.3547	10.9378
8790	FPGT	0.0139877	-0.619183	-0.517148	-0.454575	-0.367102	8.67767	8.25087	8.25812	8.42967	8.28922	8.19397	9.0006	8.54069	8.42905	8.38883	8.87678	8.65661	8.56928	8.46329	8.9465	8.72208	9.14641	8.62792	9.20626	9.11247	9.06818	8.62334	9.4111	9.06694
23321	TRIM2	0.00570818	-0.62078	-0.420616	-0.0626993	0.0542717	11.9023	11.4691	11.0037	11.4712	11.6684	11.8882	11.2701	11.8203	11.9125	12.1058	11.6928	12.0687	12.0882	12.2282	11.8084	12.1229	12.2863	12.1421	11.8844	12.0166	12.0188	12.0238	11.891	12.097
55084	SOBP	0.0112896	-0.621473	-0.414545	-0.0756264	0.162231	9.41867	8.57435	8.74886	8.6618	9.20039	9.061	8.8674	9.1026	9.57531	9.02069	9.35816	9.27634	9.68603	9.28799	9.74567	9.46225	9.78256	9.16343	9.57716	9.36641	9.54208	8.97933	9.49465	9.51695
340554	ZC3H12B	0.0430343	-0.625875	-0.491928	-0.113792	-0.176813	8.12389	8.52827	7.55715	8.6809	8.27542	8.35593	8.10907	8.68558	8.38907	8.68474	8.98835	8.69894	8.52636	8.44359	8.87022	8.66884	8.72187	8.95166	9.06908	8.6511	8.79196	8.46203	9.13204	8.83024
3751	KCND2	0.00171931	-0.627849	-1.4761	0.0303068	-0.449001	4.94542	3.59341	3.69639	4.77401	3.79331	3.33284	2.5507	3.93937	5.73993	5.40235	4.81629	5.58593	5.8724	4.99426	4.10116	4.65945	5.56927	4.54729	5.14477	4.2593	5.98995	5.38222	5.35597	4.69513
85478	CCDC65	0.0159454	-0.62891	-0.331125	0.399541	0.173472	6.05481	5.77843	5.30948	6.05182	6.66128	6.07734	6.02678	5.62027	7.15997	6.74606	6.72618	6.80182	6.46015	6.60479	7.11199	6.35283	6.22958	6.18964	7.04366	6.24728	6.1841	5.92412	7.13588	6.59177
84223	IQCG	0.0443109	-0.629024	-0.635964	-0.292539	-0.11585	8.03496	7.70995	7.56429	7.52533	7.52469	8.06442	7.74998	7.46767	7.67364	8.10029	8.54521	8.0881	7.90612	8.26036	8.47481	8.47271	8.02613	8.24853	8.87762	8.19834	7.72002	8.25735	9.14435	8.45568
64375	IKZF4	0.00927292	-0.636282	-0.381207	-0.208901	-0.0786047	10.6765	10.4221	9.8183	10.3452	10.7531	10.5754	10.1405	10.8133	10.7834	10.8822	10.4317	10.6375	10.9511	10.9642	10.6041	10.7365	11.0946	10.8527	10.9652	10.8946	11.0089	10.8212	10.8769	10.8634
57545	CC2D2A	0.0445039	-0.637154	-0.438698	-0.0864143	-0.0232973	9.41994	8.97655	9.39753	9.00667	9.15325	9.29722	9.62766	9.51638	9.53646	9.63343	10.068	9.57522	9.55487	9.64484	10.0932	9.77273	9.72351	9.38019	10.4737	9.77189	9.5858	9.61425	10.3084	9.65041
23555	TSPAN15	0.0265741	-0.639096	-0.821572	-0.254277	-0.109918	8.09332	7.49715	7.32866	7.87571	7.37827	7.71162	7.10494	7.8701	8.80238	8.37093	7.31119	8.24254	8.66209	8.10626	8.09514	8.44099	8.39798	8.32614	7.85526	8.77184	8.94414	8.41785	7.86081	8.52134
4329	ALDH6A1	0.0118238	-0.63942	-0.657114	-0.45943	-0.278276	9.80523	9.73718	9.26471	9.42636	9.17174	9.72939	9.45741	9.80416	9.38238	9.46272	9.9784	9.48546	9.47016	9.79673	10.0657	9.70101	10.0948	10.2054	10.5799	9.91108	9.86711	9.9663	10.4889	9.82441
9254	CACNA2D2	0.0385612	-0.641576	-0.652353	-9.91821e-05	-0.0381899	9.07517	8.96891	8.48833	8.17893	8.57363	8.70005	8.4528	8.94176	9.02017	9.1988	9.72936	9.41618	9.01117	9.13873	9.92344	9.13881	8.92442	9.18276	9.9855	9.18497	9.01105	8.97785	9.97352	9.40249
64288	ZSCAN31	0.0110252	-0.642499	-0.563173	-0.58756	-0.45072	7.01737	7.31889	7.23427	6.9964	7.16839	7.24443	7.01013	7.46129	6.99462	7.31795	7.1322	7.18946	6.72167	7.0106	7.98964	7.45968	7.55048	7.72298	8.06037	7.8031	7.43384	7.60792	7.96475	7.97796
84250	SLF1	0.0458675	-0.642581	-0.415623	0.0299959	0.119392	9.51325	9.18495	8.05711	9.16023	9.17087	9.43744	8.7747	9.44038	9.92408	9.73037	9.19095	9.71453	9.84319	9.87524	9.28951	9.90958	9.65384	9.8113	9.42961	9.59112	9.72622	9.81531	9.32902	9.56941
4983	OPHN1	0.0334287	-0.644897	-0.350619	-0.107744	-0.153852	8.61363	8.73631	8.59846	8.5466	8.8827	8.66554	9.17569	8.94818	9.06212	9.19427	9.48695	8.84051	8.97246	9.01362	9.41796	8.99537	8.95547	9.05465	9.82023	9.24423	8.86909	9.21258	9.77372	9.15943
9779	TBC1D5	0.000122177	-0.645296	-0.489488	0.0336485	0.0384541	10.6306	10.4886	10.2695	10.4235	10.5445	10.77	10.5619	10.559	10.7868	10.8267	11.0579	10.8408	10.7225	10.8483	11.1394	10.8212	11.134	11.0399	11.2504	10.9691	10.8408	10.6357	11.0746	10.8266
286499	FAM133A	0.00808034	-0.645574	-0.550851	-0.980344	-0.516802	3.80792	4.79574	4.18182	5.32655	4.6558	4.18083	4.79862	4.85565	4.3707	4.26484	4.72318	4.75304	4.43428	5.04007	5.4422	5.04939	5.33111	4.9129	4.95835	5.49196	5.43052	5.45261	5.65842	5.4916
100499483	CCDC180	0.0143448	-0.645801	-0.815517	-0.108623	-0.0379086	6.91225	7.08487	6.54743	6.35544	6.88749	7.09977	6.20814	6.02572	7.1754	7.51017	7.40755	6.7911	7.23757	7.26951	7.57472	7.08527	7.20674	7.22436	7.87798	7.1741	7.20565	7.3704	7.77618	6.96649
5864	RAB3A	0.0308124	-0.649614	-0.555055	-0.592341	-0.540383	8.04058	7.55277	7.34025	7.48183	8.12178	8.09889	7.12055	7.45244	8.18662	7.78212	7.12007	7.43252	7.76875	7.42152	7.6289	7.90999	8.33111	8.3429	8.13104	8.20883	8.20082	8.02893	8.00286	8.65808
100527950	GJA9-MYCBP	0.000471265	-0.650806	-0.495277	-0.129807	0.055192	7.89846	6.9751	7.06943	6.98613	7.45851	7.437	7.26081	7.39491	7.68054	7.90774	7.63513	7.76506	7.77253	8.11603	7.83199	8.00792	7.8835	7.92828	7.76496	7.95561	7.89897	8.01645	7.86399	7.72828
27445	PCLO	0.00913784	-0.652232	-0.605659	-0.0378485	0.0772161	7.97894	8.11697	8.31434	7.4199	7.50978	8.04185	8.36737	8.09746	8.45469	8.44674	8.90783	8.51515	8.58792	8.61631	8.95514	8.6253	8.52171	8.4563	9.05576	8.40531	8.48637	8.14009	9.15196	8.69739
400798	C1orf220	0.021209	-0.653273	-0.986304	-0.820612	-0.439762	5.39288	5.63294	4.65332	5.03704	4.87334	5.52566	3.9868	4.99826	4.95566	5.37115	5.82134	4.59336	5.60937	5.53247	5.92929	5.19379	5.28017	5.66674	6.52729	5.85506	5.93748	5.73272	6.43844	5.91533
9615	GDA	0.0391817	-0.654186	-2.59279	-0.142821	-0.851992	4.65591	2.42348	5.46192	3.45208	2.33387	0	3.5507	2.3544	3.95566	4.33523	5.46015	5.2766	3.06505	3.04007	5.96245	4.1234	3.82449	3.84102	6.10037	4.84426	3.50452	4.79938	6.35597	4.93906
84961	FBXL20	0.0198673	-0.658019	-0.37633	-0.104596	-0.0753097	8.536	8.29858	7.82979	7.93321	8.59597	8.53447	8.12055	8.47334	8.59795	8.60113	8.42732	8.54274	8.94973	8.4995	8.09306	8.74398	8.96081	8.74887	8.71378	8.80619	8.64612	8.49075	8.85624	8.59441
7761	ZNF214	0.000464183	-0.658133	-0.633549	-0.356343	-0.305173	6.87831	6.22603	6.46192	6.20442	6.24076	6.65618	6.13212	6.83996	6.94746	7.30007	6.82467	6.92016	7.06505	6.76526	7.43267	6.93405	7.1164	7.03421	7.15565	7.09694	7.20496	7.21121	7.77338	7.22818
4494	MT1F	0.00368516	-0.659198	-2.07889	-0.317942	-0.63897	5.07095	3.00844	5.37446	3.45208	2.91884	1.01091	4.35805	2.93937	4.59309	5.75027	6.02575	5.11059	4.23497	4.62503	5.77923	5.55635	3.85306	5.32101	4.90773	5.46093	5.35252	6.18958	5.44024	5.76913
57653	LOC100499484-C9ORF174	0.0127633	-0.660107	-0.861795	-0.152843	-0.144539	6.83985	7.13201	6.56771	6.447	6.94804	7.06504	6.05849	6.10824	7.22896	7.57726	7.42805	6.8767	7.41755	7.34499	7.42942	6.95222	7.42831	7.28318	7.99167	6.92384	7.3665	7.53685	7.82345	6.99554
6297	SALL2	0.0431152	-0.663514	-0.54517	-0.282301	-0.131382	12.4687	11.9408	11.7634	11.8511	12.3536	12.2445	11.6368	12.2624	12.7013	12.4665	11.9325	12.2034	12.883	12.4706	12.1885	12.3652	13.1176	12.6589	12.3721	12.5294	12.985	12.6142	12.3434	12.4903
7108	TM7SF2	0.0462759	-0.675403	-0.811833	-0.507846	-0.303288	9.91836	9.62502	8.45469	9.34543	8.91386	9.84072	8.50933	9.53387	9.44749	9.47844	9.68929	9.27174	9.5322	9.53913	10.0354	9.59848	9.75529	9.98215	10.331	9.97673	9.96968	9.69219	10.2402	10.0162
10220	GDF11	0.00355391	-0.677062	-0.593081	-0.231891	-0.178717	11.3144	10.7182	10.7661	10.7392	10.7738	10.9526	10.9413	11.2062	11.341	11.2309	11.5343	11.2627	11.3352	11.2379	11.7014	11.307	11.4139	11.2689	12.0327	11.5306	11.3183	11.3747	12.0382	11.5652
2788	GNG7	0.0128399	-0.677607	-0.891164	-0.486896	-0.215025	8.25748	8.26897	7.40237	8.21141	7.57228	8.4497	7.2372	8.02683	7.59309	7.94854	8.20861	8.16667	7.89794	8.37546	8.51168	8.21932	8.39444	8.79787	8.8881	8.77026	8.32895	8.46969	8.56337	8.50249
347240	KIF24	0.0100535	-0.677695	-0.368113	-0.195234	-0.09725	9.95168	9.20421	9.01544	9.07307	9.5109	9.38837	9.53239	10.0511	9.98942	10.206	9.41482	10.0193	10.0692	10.2022	9.75126	9.9988	10.0475	10.0592	9.63616	10.2124	10.1561	10.2722	9.96422	10.018
26033	ATRNL1	9.17666e-05	-0.680569	-0.580192	0.0985642	0.0267754	8.86537	9.21316	8.92905	9.04576	9.03431	9.16952	8.90935	9.34167	9.53336	9.49846	9.77253	9.41089	9.3674	9.44584	9.64184	9.47301	9.62408	9.64041	9.98036	9.53076	9.19743	9.49832	9.58296	9.54226
2822	GPLD1	0.00418715	-0.680601	-0.656538	-0.0981979	-0.00754261	7.59451	7.1627	6.48497	6.80963	6.93677	7.22384	6.5507	7.43676	7.66514	7.95709	7.12515	7.87804	7.69936	7.74246	7.59297	7.95326	7.79907	7.94467	7.51723	7.51324	7.60714	7.80456	7.8554	7.75111
89876	MAATS1	0.0125187	-0.681336	-0.514479	-0.0910196	0.139101	9.15956	8.80134	9.28234	8.91713	9.13333	8.92765	9.3352	9.43162	9.3952	9.35198	9.90233	9.52819	9.68088	9.60004	10.0417	9.77552	9.55771	9.50649	10.3663	9.45517	9.49833	9.33419	10.1845	9.52474
63939	FAM217B	0.0402445	-0.681486	-0.421185	-0.394388	-0.102188	10.1919	9.42324	9.02421	9.39643	9.86535	10.0209	9.20175	9.98895	9.99492	9.99532	9.42898	9.82179	10.2212	10.222	9.76364	10.2029	10.5119	10.2556	9.86262	10.1316	10.5257	10.1457	10.0069	10.1403
9666	DZIP3	0.00520171	-0.681817	-0.494777	-0.161727	-0.117802	10.1114	10.0709	9.68205	9.90372	9.89546	10.3121	9.88484	10.4238	10.1481	10.2712	10.4943	10.1091	10.1091	10.268	10.5449	10.2764	10.5641	10.4743	10.9548	10.5022	10.2909	10.4079	10.7014	10.2695
36	ACADSB	0.00384145	-0.683406	-0.319427	-0.233161	-0.069603	9.4329	8.90805	8.63656	8.69367	9.57238	9.45592	8.98949	9.10929	9.23695	9.50313	9.46836	9.20688	9.51203	9.7583	9.33775	9.46146	9.78156	9.57455	9.66071	9.38797	9.68272	9.51973	9.70394	9.44156
84467	FBN3	0.0184125	-0.686769	-1.00759	-0.124116	-0.133615	10.5879	10.3143	9.44629	10.3425	9.54838	10.1315	9.36715	10.3608	10.4698	10.6247	11.3235	10.5958	10.4366	10.5047	11.4525	10.582	10.4757	10.648	11.4904	10.824	10.5787	10.5427	11.352	11.0368
9495	AKAP5	0.0465517	-0.686934	-0.696032	0.392283	0.228582	6.48599	6.42348	5.32866	6.32655	6.60066	6.5187	5.01013	6.3988	7.61229	7.45071	6.98622	7.12373	7.8146	7.23511	6.80898	6.65945	7.58487	6.78292	6.4223	6.52233	7.88385	6.86765	6.03878	6.81353
154796	AMOT	0.0207635	-0.687293	-0.456691	-0.0468626	0.0893545	10.1656	9.93789	9.98468	10.3391	10.4333	9.93159	10.4977	10.4871	10.5618	10.0929	10.9753	10.6904	10.7931	10.394	10.9998	10.6785	11.058	10.4382	11.0125	10.6677	10.7827	10.2757	10.7028	10.7467
115827	RAB3C	0.00595808	-0.691525	-0.625369	0.0201607	0.12289	9.80634	9.74158	8.87032	9.18905	9.51627	9.71331	8.87262	9.76971	9.83286	9.87291	9.83497	9.96463	10.0068	9.98872	10.0016	9.91911	10.2378	10.1299	9.95849	10.0472	9.93656	9.7776	9.86766	9.84291
100507458	ZNF213-AS1	0.00702959	-0.691925	-0.991354	-0.475031	-0.298137	7.13307	6.13533	6.44992	6.69071	5.86122	6.64811	5.98493	6.71704	6.71831	6.49349	7.09167	6.77431	6.77981	6.69458	7.41884	6.89212	7.01682	7.32446	7.22835	7.6071	6.72201	7.64548	7.16049	7.44991
101926935	LOC101926935	0.0169347	-0.693945	-2.12872	1.30007	0.310803	3.57345	3.51094	3.83389	3.45208	2.91884	0	2.5507	3.16176	3.78574	3.40235	4.51673	4.338	3.72801	3.36199	3.19427	1.80147	4.68956	3.05252	4.4223	4.98176	2.76756	3.51973	2.10805	2.4472
23559	WBP1	0.0398467	-0.694241	-0.828944	-0.217886	-0.226507	9.26589	8.7031	8.73514	8.49528	8.37519	9.01913	8.64925	8.61703	8.96201	9.07539	9.88512	9.2799	8.88909	9.08167	9.88207	9.31512	8.95332	9.20282	10.3138	9.50639	9.26834	9.19257	10.0983	9.51472
9108	MTMR7	0.00760054	-0.69564	-0.67173	-0.0850477	-0.00583172	8.5525	7.91794	7.44708	7.6468	8.15328	8.32844	7.46944	7.70881	8.75176	8.494	8.22373	8.33943	8.84127	8.73911	8.28994	8.25546	8.74012	8.50213	8.68187	8.42276	8.63077	8.43252	8.5804	8.50542
79022	TMEM106C	0.000983815	-0.697938	-0.715025	-0.201382	-0.0369396	10.9583	10.4843	10.1727	10.5258	10.5317	10.7393	9.97611	10.8256	11.1801	10.93	10.7966	10.881	11.2681	11.1926	10.9003	11.0843	11.4081	11.1678	11.1117	11.2453	11.2986	11.2873	11.0575	10.9498
63876	PKNOX2	0.00270926	-0.699807	-0.545707	-0.274572	-0.154277	10.8938	10.7085	10.0393	10.4235	10.7523	10.8647	10.2014	10.8631	10.9001	10.863	10.7472	10.9567	10.818	11.0463	11.1361	10.9477	11.0901	11.1085	11.3481	11.3175	10.9708	11.0181	11.2871	11.2893
79812	MMRN2	0.0153022	-0.700538	-0.947075	-0.876519	-0.253865	5.53723	4.6204	4.05298	4.45208	4.14123	4.47034	4.01013	5.05484	4.81981	4.80479	4.10387	5.13433	5.74183	5.94696	4.6537	5.01092	5.53315	5.37445	5.33446	5.22277	5.35252	6.08266	5.88064	5.05305
55764	IFT122	6.54358e-06	-0.700932	-0.558895	-0.0799093	-0.123321	10.3548	10.0133	10.1423	10.0185	10.1475	10.2904	10.1642	10.495	10.7781	10.5216	10.8332	10.7189	10.7525	10.4515	10.7984	10.6757	10.8043	10.6933	10.9873	10.8477	10.7452	10.6356	11.026	10.7646
222484	LNX2	0.000749991	-0.702862	-0.533436	-0.0757809	0.0739012	8.26078	8.17627	7.7495	7.95458	8.47343	7.91177	8.19455	8.23908	9.08952	8.59037	8.52365	8.64331	9.09884	8.77478	8.75842	8.81354	9.29601	8.44328	8.68533	8.52795	9.04523	8.49543	8.88283	8.72647
642852	LOC642852	0.0390877	-0.708212	-0.710906	-0.22046	-0.0569124	9.44599	9.40922	9.5223	9.54484	9.07534	9.40163	9.48739	9.94721	9.51714	9.73585	10.6063	9.96215	9.75822	9.89509	10.7475	10.0748	9.7472	9.98566	10.7591	10.2632	9.79313	9.89617	10.6948	10.3192
5602	MAPK10	0.0320896	-0.710204	-0.423173	-0.159647	-0.11005	10.2866	10.3688	10.0308	9.73439	10.8218	10.5175	10.1109	10.1186	10.8344	10.5368	10.472	10.1438	10.7069	10.5896	10.3752	10.5138	11.198	10.8286	10.7707	10.4642	10.9851	10.6695	10.5135	10.4577
50855	PARD6A	0.000928517	-0.712803	-0.831177	-0.30868	-0.122338	6.81004	6.366	6.0749	6.79785	5.85744	6.84256	6.02643	6.84887	7.20646	7.17173	6.93197	6.6032	7.27297	7.08446	7.17155	7.12975	7.31176	7.07439	7.15022	7.36363	7.3625	7.28636	7.28197	7.21724
100505894	TMEM161B-AS1	0.00425753	-0.717272	-0.879812	-0.41483	-0.278296	6.24761	6.4154	5.7939	5.76811	5.94232	6.1198	5.74159	5.77114	6.05252	6.45152	5.97173	6.03929	6.55281	6.52087	5.57726	6.41026	6.53198	6.75272	6.80197	7.00744	6.61001	6.31916	6.87538	6.36983
79012	CAMKV	0.0296376	-0.71861	-0.749098	-0.44815	-0.248105	11.1525	11.0015	10.2607	10.4646	11.2156	11.0542	10.0488	10.4387	11.0999	10.8147	11.2855	10.9044	11.2853	11.001	11.6317	10.9867	11.366	11.1132	11.9784	11.296	11.3571	11.1787	11.984	11.3774
1999	ELF3	0.0187106	-0.720024	-1.61161	0.467315	0.477195	6.03394	4.51095	5.50375	2.45208	3.91884	4.52548	3.5507	2.93937	5.40045	6.85328	6.11091	5.5011	5.4848	6.53101	6.44413	5.44532	4.21563	5.41327	6.17068	5.58122	4.66027	5.96719	6.27797	5.09106
161003	STOML3	0.0173978	-0.721822	-2.14645	0.29172	-0.592723	3.07095	4.28146	1.37446	3.45208	1.33387	2.59587	2.5507	0	4.3707	4.23916	3.40125	4.21247	3.48009	4.20999	2.19427	2.80147	3.04571	4.05252	4.70872	3.2593	3.98995	4.38222	3.9154	2.76913
80321	CEP70	0.0274655	-0.722001	-0.783937	-0.179071	-0.0111303	9.99402	9.24357	8.52928	9.26397	9.0551	9.61797	8.58136	9.52865	9.99225	9.78336	9.59987	9.31396	9.835	10.0909	9.60811	9.82714	10.1769	10.0537	9.73409	9.95412	10.0117	10.0624	9.59964	9.73199
5164	PDK2	0.0476336	-0.722349	-0.686071	-0.158339	-0.234444	8.60348	8.12715	8.66665	7.98911	7.91884	8.66394	8.35483	8.59388	8.76602	8.67853	9.47125	8.88155	8.66653	8.40741	9.5793	8.83969	8.8119	8.75874	9.74263	8.96251	9.09854	8.84488	9.67544	8.81184
387856	CCDC184	0.00968985	-0.722436	-0.688364	0.125621	0.00352764	7.97784	7.72726	8.06096	7.32655	8.13477	7.99959	7.84532	7.24922	8.58178	8.23293	8.35157	8.14321	8.24164	7.88556	8.61633	8.07759	8.48865	8.27492	8.6778	8.54099	8.50902	8.05465	8.08533	8.15801
79867	TCTN2	2.70624e-06	-0.722937	-0.744824	-0.240697	-0.10232	9.8705	9.34891	9.10414	9.26158	9.24996	9.62329	9.35534	9.26899	9.82021	9.86489	9.87977	9.84606	9.94338	10.0658	10.0013	9.95395	10.0829	10.0766	10.174	10.1435	10.1143	10.06	10.2412	9.95818
78990	OTUB2	0.00990228	-0.723281	-0.968647	-0.708794	-0.321442	6.89538	6.94434	7.51441	7.05694	6.97391	7.13005	6.52798	6.79767	7.22229	6.74774	7.14838	6.95761	6.99787	7.5158	7.78672	7.32503	7.60795	7.32441	8.61615	7.75568	7.71784	7.16109	8.41754	7.61472
26292	MYCBP	0.000866283	-0.726028	-0.520496	-0.125752	0.0468435	7.95878	6.94716	6.98885	6.87183	7.46158	7.50788	7.13114	7.48815	7.72388	7.90249	7.68368	7.81045	7.83258	8.1321	7.80849	8.03771	7.89026	7.97907	7.78211	8.01929	7.92192	8.02979	7.86247	7.80933
79154	DHRS11	0.0182309	-0.728478	-0.608459	-0.246922	-0.21111	8.42533	7.76273	7.34413	7.82892	7.81095	8.02138	7.56266	8.44619	8.252	8.28332	8.19309	8.80738	8.38884	8.34798	8.23411	8.70808	8.02152	8.42151	8.83987	8.99213	8.68812	8.34397	8.67453	8.81685
120379	PIH1D2	0.0194605	-0.729697	-0.703144	-0.643417	-0.527843	6.74886	5.54769	6.32838	5.6732	6.26473	6.12394	5.56635	6.44933	6.24466	5.65751	6.97902	6.14237	6.3823	6.24587	6.46619	6.3915	6.98537	6.81716	6.94252	6.47187	6.99874	6.9561	6.86231	6.78008
100137049	PLA2G4B	0.028822	-0.733133	-0.606697	-0.228579	-0.0825262	8.20823	7.93484	7.4513	8.09317	8.0784	8.13322	7.68745	8.29423	8.19165	8.28727	8.92178	8.6278	8.57699	8.32047	9.12571	8.58954	8.28772	8.37017	9.22271	8.73948	8.31019	8.26466	9.41719	8.95077
1996	ELAVL4	0.00530435	-0.734175	-0.719036	-0.117723	-0.151735	9.2516	9.01231	8.62713	8.42936	9.0109	8.92377	8.76015	8.68613	9.53153	9.33738	9.05722	9.65361	9.31395	9.29036	8.98217	9.8572	9.48034	9.49818	9.41002	9.86855	9.19408	9.57007	9.29171	9.99477
8635	RNASET2	0.00836683	-0.737623	-0.745053	-0.477249	-0.132918	7.16381	6.76491	6.46192	7.17546	6.93641	7.33129	6.50489	6.76379	6.88789	6.91288	7.37269	7.19753	7.06943	7.45345	7.79148	7.43396	7.32052	7.69837	7.89629	7.60142	6.97119	7.68983	7.96478	7.65419
349196	LINC00965	0.0308328	-0.743027	-0.764657	-0.138709	0.183724	7.36863	7.2179	6.37446	7.18904	7.0063	7.14019	6.67998	7.23705	7.24517	7.28276	7.96604	7.62341	7.62474	7.65478	8.23866	7.88893	7.56927	7.36293	8.58015	7.60979	7.39205	7.43533	8.44344	7.4014
51057	WDPCP	0.00446538	-0.744556	-0.672536	0.0364308	0.0691748	6.80792	6.58335	6.41163	5.91195	5.88485	6.92349	6.43334	6.76126	7.08113	6.83278	7.46811	7.12296	7.37214	6.77525	7.3032	7.18536	7.11242	7.14259	7.18707	7.25099	7.05434	6.87044	7.49244	6.94203
22832	CEP162	0.01172	-0.744678	-0.55883	-0.187025	-0.0865631	10.162	9.90308	9.26016	9.85718	9.84601	10.1629	9.34454	10.5724	10.3766	10.4656	9.97365	10.406	10.4619	10.553	10.2052	10.4036	10.667	10.6723	10.2959	10.526	10.5843	10.4535	10.3753	10.5568
460	ASTN1	0.0102235	-0.746941	-1.03645	-0.321918	-0.230107	8.11563	6.69027	7.96303	6.9964	6.67372	6.86889	7.61679	7.44789	7.63602	7.58677	8.58116	8.46709	7.62983	8.12094	8.5584	8.32911	7.90989	7.90629	8.72973	8.20718	8.1297	8.22353	8.62768	8.5778
400566	C17orf97	0.00543884	-0.747163	-0.385763	-0.561745	-0.531637	6.69519	6.14945	6.43149	6.33135	7.08324	6.35609	6.38403	7.22972	6.95563	6.68173	6.79559	7.22738	7.03226	6.36182	7.12636	7.26032	7.19629	6.91799	7.44491	7.03695	7.7493	6.98231	7.60416	7.57154
1768	DNAH6	0.00616725	-0.751045	-0.22528	-0.108354	-0.147686	6.48599	6.92505	6.68011	6.29338	6.96377	7.00537	7.20617	7.31227	6.70542	6.81328	6.89524	7.11266	6.9857	6.84495	6.55182	6.9868	7.44423	7.09521	7.83508	7.01418	7.09066	6.78822	7.1014	6.97974
10231	RCAN2	0.00033507	-0.75273	-0.717966	-0.0276232	-0.145053	8.42804	7.52677	7.62239	7.48183	7.56269	8.01653	7.86358	7.75528	8.25741	8.98731	8.66804	8.77818	8.18053	8.59465	8.89471	8.55134	8.15945	8.32101	8.88173	8.70776	8.55546	8.60719	8.84951	8.78928
4867	NPHP1	1.73008e-05	-0.753882	-0.676988	0.0336618	0.118818	7.63687	7.63878	7.6367	7.58876	7.67401	7.92513	7.56054	7.64903	8.25247	8.38467	8.43902	8.31947	8.30823	8.19594	8.91003	8.32205	8.33761	8.33541	8.67626	8.16736	8.19196	8.38522	8.63579	8.04803
2825	GPR1	0.0380558	-0.769563	-0.983425	-1.12724	-0.268932	7.24088	6.2179	6.94432	6.35897	5.91884	6.40322	6.71708	6.86747	6.75152	5.89105	6.7565	6.2671	6.92303	6.99426	7.95439	7.22773	6.53756	7.15915	8.72242	7.42118	6.93748	7.3457	8.43914	7.45283
90768	LOC90768	0.0256546	-0.772623	-0.526924	0.081912	0.102688	8.03422	7.69248	7.92513	7.9224	8.52903	7.86416	8.13007	8.03376	8.77293	8.30936	8.82365	8.42773	8.98427	8.3157	8.64325	8.47356	9.21064	8.29141	8.98214	8.18054	9.02146	8.20036	8.6788	8.10541
130026	ICA1L	0.00340315	-0.774421	-0.586255	0.0366869	0.0671806	8.77185	8.20722	7.34115	8.32244	8.09071	8.38412	8.05413	8.86636	9.04548	9.06783	8.95606	8.82792	8.876	9.25166	9.13065	8.76095	8.91352	9.02589	9.14824	8.65269	9.04678	8.99358	8.88887	8.8213
4628	MYH10	0.00210418	-0.774532	-0.496197	-0.000899315	0.00975895	13.5022	13.1527	12.4217	12.9578	13.395	13.4303	12.9066	13.4158	13.843	13.7777	13.6272	13.6325	13.9413	13.7924	13.5499	13.6395	14.0427	13.897	13.4923	13.7006	13.9711	13.7853	13.4682	13.6595
847	CAT	0.0083917	-0.780176	-0.539701	-0.493198	-0.290074	9.35814	8.97085	9.11378	8.30174	9.24259	9.33443	9.01013	9.11928	8.9891	9.17192	9.64083	9.02139	9.32188	9.34999	9.56621	9.39766	9.65059	9.49019	10.2309	9.49358	9.73816	9.57372	10.0548	9.42939
4212	MEIS2	0.00428896	-0.787669	-0.617371	-0.318321	-0.100807	10.6431	10.2784	9.68147	9.86078	10.5927	10.5806	9.86876	10.1029	10.7835	10.7039	10.2117	10.4176	11.0136	10.811	10.4842	10.678	11.1939	10.844	10.8133	10.7632	10.9203	10.8066	10.8559	10.8072
4645	MYO5B	0.0310055	-0.791293	-1.09858	-0.026885	-0.11454	6.69544	5.70884	6.49076	4.44839	5.14123	5.72109	6.99065	4.26129	6.51219	6.94291	7.84315	7.30087	6.65275	6.73887	7.84476	7.01213	6.01533	6.07889	7.47634	6.93803	6.62889	6.86765	8.09673	7.11339
8321	FZD1	0.00130298	-0.7954	-0.628721	-0.328417	-0.118927	8.90432	8.64127	8.05394	8.75586	8.81998	9.00809	8.461	8.73304	9.39318	9	8.63816	8.77818	9.35414	9.06085	9.06496	9.16753	9.39356	9.37027	9.46301	9.31016	9.50193	9.30603	9.26616	9.04907
55534	MAML3	0.040523	-0.797542	-0.577686	-0.199194	-0.149201	8.75465	8.43127	7.62239	8.13858	8.79331	8.78569	7.61679	8.63053	9.05673	8.86439	8.29088	9.06593	9.16834	8.89649	8.67203	8.74105	9.35677	8.8811	8.81462	9.08457	9.28719	8.77454	8.87402	9.13895
105377623	LOC105377623	0.0156722	-0.802237	-1.2984	-0.0075326	-1.64008	1.48599	3.8661	3.8964	4.18904	2.61565	3.33284	3.13566	2.36876	5.12384	3.96919	4.905	3.66806	3.99736	2.19419	2.14287	2.80147	3.45277	4.31858	4.34341	4.53173	4.50452	3.51973	4.7519	4.92007
375690	WASH5P	0.0245948	-0.805745	-0.504051	-0.177929	-0.0926352	8.59451	8.78762	8.56922	8.37491	8.9705	8.88435	9.0664	8.61179	9.30144	9.04882	10.0523	9.03149	9.519	9.41075	9.82726	9.01821	9.25272	9.01305	10.1812	9.10227	9.33994	9.03758	10.3381	9.4302
55512	SMPD3	0.0279405	-0.805754	-1.09995	-0.125491	-0.19712	8.14152	7.42508	6.53592	7.41401	7.94171	7.12353	5.96009	7.3144	7.95747	7.99116	8.16303	8.13388	8.14373	7.71181	7.69041	8.41308	7.65067	8.21004	8.12484	8.75398	8.05513	8.12336	7.85108	8.71794
283571	PROX2	0.0214306	-0.806552	-1.41244	0.407809	0.424879	4.43195	3.76265	4.47801	4.17769	1.6189	3.92907	4.49118	4.38761	4.64823	5.5466	5.63712	5.29979	4.93898	5.62856	5.74932	4.88314	4.09769	4.81409	5.52402	5.6407	4.71701	4.2607	5.40141	5.12137
2045	EPHA7	0.00779101	-0.806726	-0.704997	0.259743	0.16433	11.6783	10.9121	10.2662	9.96251	10.3396	11.4135	10.6302	10.8429	11.6393	12.5615	11.7745	11.8152	11.4938	12.3848	11.9089	11.6215	10.9912	12.0414	11.6243	11.3892	11.094	12.2175	11.8501	11.59
239	ALOX12	0.018705	-0.807215	-0.222902	-0.754282	-0.326349	4.00746	4.26104	4.49676	4.45231	5.07219	4.63101	4.53282	5.3188	4.16476	4.52425	5.12915	4.12113	4.7747	4.63243	5.3203	4.9236	4.48034	5.01251	5.77347	5.1801	5.17028	4.86556	5.51031	5.41027
9892	SNAP91	0.0198496	-0.815981	-0.795726	-0.111281	-0.293997	7.29056	7.14766	7.3158	7.01637	7.35624	7.21366	7.37737	6.90414	7.71042	6.97634	7.74041	8.10904	7.33183	7.107	7.693	7.67352	7.91662	7.53603	8.34289	8.23877	7.34147	7.43533	8.12725	8.07727
163051	ZNF709	0.00180485	-0.816542	-0.620993	-0.453749	-0.273041	8.01737	7.11854	6.55397	7.25943	7.29966	7.65793	7.33206	7.44187	7.88552	7.94745	7.50279	7.78024	8.15316	7.63998	8.13223	7.91347	7.94959	7.83865	8.13379	8.29345	8.03434	8.18442	8.54267	8.16958
728464	METTL24	0.00171687	-0.819365	-1.19813	-0.0219707	-0.051013	5.61527	4.54527	5.26904	4.32655	4.5818	4.77155	4.42352	4.46421	5.70508	5.62143	6.46424	5.34447	5.01419	5.84565	6.16525	5.99396	5.92112	5.43316	5.48746	6.19184	5.50452	6.1034	6.15742	5.45776
49	ACR	0.00594871	-0.826682	-1.62976	-0.275218	0.512725	2.07095	2.00844	3.18182	1.86712	0	1.01091	2.5507	2.3544	2.6257	2.94291	4.89721	3.75304	4.28744	3.36199	4.84733	4.87388	1.36764	3.59309	3.63007	3.84426	2.98995	3.06029	4.9154	4.35409
3707	ITPKB	0.0498999	-0.829505	-0.918364	-0.247422	-0.0438519	9.21431	8.7079	8.99457	8.51817	8.75973	8.98399	8.78217	8.55363	9.22139	9.10219	10.1872	9.2766	9.37763	9.28443	10.4509	9.48864	9.18712	9.15678	10.628	9.7811	9.2845	9.16882	10.6201	9.70359
5207	PFKFB1	0.0262222	-0.832975	0.135715	-0.727327	-0.457118	2.48599	1.42348	3.02847	3.18904	4.38335	2.81826	2.5507	4.24944	3.07891	4.51271	3.85639	4.50411	4.00365	4.28799	4.3292	4.41213	2.29059	4.68927	4.21973	2.2593	4.88303	4.51973	5.63713	3.82155
23316	CUX2	0.026606	-0.835512	-0.674205	0.233898	0.0756197	9.36863	9.10384	8.67824	8.91151	9.36449	9.02411	8.80572	9.51314	9.47708	9.6844	10.5047	10.4783	9.43864	9.53735	10.3075	10.2279	9.57123	9.34254	10.3566	10.1339	9.36493	9.2257	10.5326	10.0856
7067	THRA	0.00195458	-0.836525	-0.913766	-0.323337	-0.120475	9.02302	8.34225	8.23314	8.0441	8.09452	8.67267	8.04642	8.51993	8.79039	8.97924	9.32669	8.80755	8.93425	8.95941	9.48179	9.33987	8.80876	9.06312	9.89321	9.22351	9.22189	9.05909	9.78426	9.13198
54331	GNG2	1.44663e-05	-0.839907	-0.749479	-0.26971	-0.140512	10.8402	10.3643	10.0592	9.89778	10.5606	10.5286	10.1909	10.2431	10.9793	10.8737	10.7492	10.7739	10.9809	10.9174	10.9088	11.0858	11.2619	11.0505	11.1775	11.0313	11.0809	11.1021	11.1704	11.1015
8193	DPF1	0.0017923	-0.841936	-0.926803	-0.0905905	-0.0793514	8.82899	7.93419	7.78843	8.10552	7.65454	8.41986	7.66527	8.57799	8.80976	9.25154	8.61163	9.17882	8.83618	9.11478	8.74855	9.1972	8.8786	9.10116	8.59766	9.44746	8.90675	9.21076	8.70372	9.39288
84960	CCDC183	0.0262692	-0.844224	-0.145413	0.0995736	0.0439672	5.42896	6.39969	5.20692	5.19255	6.25961	6.41703	5.97218	6.37453	6.06483	6.07149	6.19079	5.94983	5.91153	6.25242	5.86637	6.0242	6.16013	6.44828	6.50139	6.4952	5.5572	5.72152	6.45539	6.14453
100506124	LOC100506124	0.000202529	-0.846911	-0.898196	0.744079	0.575524	5.40509	5.19917	5.01832	5.45208	5.35514	5.15066	5.47946	4.88425	6.08054	6.55705	6.46777	6.67636	6.59164	6.11752	6.70398	5.69435	6.04438	5.67866	6.69897	6.0403	5.47169	5.89764	6.15846	5.27761
10100	TSPAN2	0.0348795	-0.848155	-1.08822	0.113138	-0.0282917	6.76521	6.10998	6.51261	5.67447	5.88846	6.65561	6.07426	5.48369	6.27759	7.29606	8.44747	7.26084	6.47444	7.00007	8.26036	6.98138	6.81389	7.13681	7.36716	7.13704	6.20496	7.14463	7.71538	7.76444
90075	ZNF30	0.00187665	-0.851321	-0.261306	-0.591296	-0.0565944	7.82112	7.30918	6.74746	6.56756	7.64507	7.74617	7.40868	8.00545	7.29167	7.06206	7.58989	7.52783	7.7192	7.7851	8.08742	8.01855	8.07361	7.89302	8.0532	7.83076	8.04923	7.8482	8.03251	7.9067
4133	MAP2	0.013324	-0.854723	-0.461326	-0.0140448	-0.0492125	12.7168	12.225	11.6558	11.9694	13.3056	12.5029	12.0368	12.2952	13.3769	12.8396	12.742	12.9385	13.2914	12.8037	12.7796	12.8816	13.383	12.8805	12.8457	12.8767	13.2847	12.7881	12.9087	12.9716
27092	CACNG4	0.000645589	-0.85643	-0.712718	-0.271503	-0.159962	11.1569	10.5237	10.2433	10.4193	11.1856	10.7969	10.3036	10.6321	11.4715	11.0349	11.1207	11.3575	11.603	10.9474	11.452	11.4284	11.6055	11.2579	11.4343	11.4713	11.6979	11.1421	11.6495	11.581
2918	GRM8	0.0071661	-0.858548	-0.973406	0.150572	0.148411	7.58928	7.3645	7.25278	6.39068	6.85744	7.38134	6.49068	7.40836	7.56251	7.41527	7.90511	7.8464	7.46988	7.39762	7.907	7.94613	7.95145	8.05561	8.02524	7.99912	7.39205	7.34896	7.41786	7.96812
84071	ARMC2	0.000944648	-0.865201	-1.16014	-0.449393	-0.200709	6.93639	6.82766	6.4746	6.2493	5.70311	6.83891	6.36737	6.3988	6.69263	7.01448	7.65777	7.27075	7.22982	7.16127	7.8377	7.40157	7.18405	7.28357	8.12034	7.36079	7.45532	7.31662	8.21437	7.44689
22807	IKZF2	0.00865484	-0.873915	-0.746489	0.150854	0.198874	7.80792	7.79635	7.01832	7.45208	7.5237	8.04983	6.97696	8.03388	8.28527	8.26033	9.19133	7.9625	8.40629	8.18981	8.98217	8.31322	8.25771	8.34348	8.84689	8.12224	7.95046	8.30347	8.64332	8.19875
339942	H1FX-AS1	0.00359678	-0.878385	-0.751539	-0.454254	0.0302649	7.43645	6.63189	5.86646	6.36229	6.69483	6.84127	6.34654	6.92184	7.22196	7.00901	6.6051	6.70105	7.49373	7.12236	7.44531	7.41379	7.71445	7.37987	7.34479	7.37152	7.5081	7.27858	7.37482	7.19263
284390	ZNF763	0.0106696	-0.879477	-1.192	-0.474467	-0.43731	5.29334	6.33037	4.37446	5.36664	5.28807	5.40322	4.60959	4.81383	5.59309	5.58677	6.22848	5.77541	5.23497	6.002	6.23866	5.85675	5.9999	5.95064	6.65496	6.27722	6.20496	6.63609	6.58162	5.65895
1962	EHHADH	0.0134743	-0.883641	-0.875951	-0.437841	-0.285716	6.15841	5.69961	4.69639	5.22467	5.33387	5.83109	4.72062	5.92426	5.92529	6.11284	5.87157	5.43224	6.31929	5.66942	6.10116	5.86057	6.39131	6.27609	6.44022	6.20603	6.468	6.14776	6.33686	6.14069
126068	ZNF441	0.000390264	-0.88629	-0.78008	-0.821604	-0.171758	7.57345	7.95876	7.14342	7.88948	7.57509	7.88224	7.35805	8.17458	7.08036	7.41052	7.37088	7.6304	7.71051	8.17507	8.37914	7.82683	8.4408	8.24627	8.55183	8.87139	8.04256	8.05989	8.43375	8.24237
8470	SORBS2	0.000218702	-0.88828	-0.622691	-0.0237808	-0.0418358	10.133	9.59998	9.32763	9.73697	9.82469	10.0952	9.6572	10.2829	10.6058	10.3387	10.2486	10.4917	10.685	10.3369	10.1511	10.4394	10.8622	10.5097	10.5927	10.3861	10.6098	10.343	10.4264	10.4007
79411	GLB1L	0.010901	-0.888761	-0.669951	-0.332851	-0.150885	7.75418	7.83793	6.9777	7.11504	7.51013	7.72136	7.76013	7.56848	7.85392	7.58814	8.52228	7.91102	7.8411	7.88695	8.52707	8.3481	8.25173	7.95166	8.81954	8.21697	8.29434	8.16187	8.8491	7.90145
26084	ARHGEF26	0.0171383	-0.889526	-0.602766	0.0626888	0.0236244	8.62763	8.05671	8.16888	8.29689	9.02361	8.38035	8.32574	8.56744	9.49271	8.86627	9.33157	8.87947	9.58816	8.89679	9.0035	8.92531	9.91244	9.03186	9.09381	8.6701	9.79752	8.86202	8.97838	8.68134
114792	KLHL32	0.0220897	-0.893629	-0.857031	-0.910015	-0.347532	5.12985	5.12392	5.18182	4.86712	5.5038	5.25884	4.87262	4.81383	4.48618	5.11284	5.90375	5.2922	5.0948	5.46633	6.41552	6.06825	5.29364	5.6818	6.93053	5.97125	6.18259	6.3457	6.39345	5.51329
26249	KLHL3	0.0116108	-0.898618	-0.637041	-0.452053	-0.14837	8.43275	8.48355	7.40789	7.9964	8.76014	8.2847	7.57306	8.74899	8.48964	8.41052	8.17824	8.45464	8.80528	8.90209	8.45433	8.58606	9.24983	8.91991	8.78627	8.95905	8.74258	8.7482	8.99761	8.85287
100507599	LOC100507599	0.000264167	-0.89868	-0.750353	-1.06041	-0.392963	6.85522	7.30467	6.2417	6.94121	6.94858	7.43767	6.19172	7.35813	6.97556	6.52138	6.54817	6.8149	7.47634	7.2719	7.42044	7.36111	7.71285	7.68133	7.78079	7.76254	7.88426	7.65073	7.71276	7.8539
4059	BCAM	0.00131374	-0.899699	-1.33295	-0.303449	-0.382481	8.34286	7.53338	7.87868	8.03864	7.16873	7.73223	7.56565	7.59393	8.48451	8.32553	9.37003	8.47574	8.48539	8.18389	9.44202	8.22839	8.43068	8.53855	9.58916	8.83396	8.73114	8.61548	9.56341	8.95956
285600	KIAA0825	0.0121408	-0.90286	-0.799344	-0.112377	0.0946927	5.34397	6.2179	5.50375	5.45208	5.77682	6.29631	5.21883	5.63981	5.99519	6.19084	6.15614	6.0579	6.22696	6.46633	6.53412	6.00094	6.57969	6.61602	6.78687	6.14656	6.32915	6.04965	6.77714	5.69364
23288	IQCE	0.0168307	-0.904012	-0.763591	-0.0409708	-0.0384817	10.2521	9.67087	10.1621	9.69602	9.56705	9.94311	10.5424	10.2902	10.3123	10.5607	11.2277	10.8356	10.4636	10.48	11.1996	10.803	10.3585	10.502	11.5413	10.9953	10.448	10.5046	11.3548	10.7927
55796	MBNL3	4.1096e-05	-0.908385	-0.687305	0.106432	0.0563736	9.13345	8.85699	8.31698	8.80911	9.12612	9.11474	8.62751	9.13248	10.0754	9.77985	9.55411	9.76357	10.0187	9.82368	9.59941	9.53088	9.91337	9.66817	9.56362	9.60491	10.1229	9.36293	9.5494	9.7119
57088	PLSCR4	0.0295832	-0.909759	-1.19352	-0.305241	0.0333209	5.18643	4.8158	4.18182	5.03704	3.6558	5.29631	3.87262	5.26129	4.74812	5.67638	4.98622	5.45348	5.36321	5.95025	5.40372	5.50127	5.47197	5.41377	5.90773	6.06665	4.67445	5.76073	5.86293	5.78705
9508	ADAMTS3	0.00552943	-0.914573	-0.520683	0.439182	0.179605	9.75488	8.74722	9.79459	8.18905	10.1709	9.11287	9.8419	8.9356	10.618	10.2029	10.7076	10.548	10.4134	9.84871	10.5431	10.2329	10.0036	9.67374	10.3586	10.1081	9.9965	9.71006	10.5271	10.086
728116	ZBTB8B	0.00061966	-0.916969	-0.889112	-0.692277	-0.0260181	6.65591	6.12392	4.69639	5.56756	5.82981	6.09837	5.5507	5.67633	6.5671	6.0722	6.19576	6.67191	6.87446	7.34385	6.88543	7.06825	6.91607	6.8171	6.2703	6.7082	7.59198	6.82848	6.80849	7.04712
221981	THSD7A	0.0020688	-0.922097	-0.766615	0.12618	0.306433	9.34397	8.77668	7.37446	8.19803	9.04542	8.52103	8.12743	8.62119	9.53168	9.26709	9.26135	9.64733	9.53005	9.72832	9.45636	9.71374	9.53154	9.28309	9.41318	9.15373	9.17977	9.34801	9.13871	9.53625
8618	CADPS	0.00851864	-0.92914	-0.905435	0.0891266	0.114792	9.06154	7.58784	8.96945	7.78606	8.48362	7.87199	9.07559	8.06851	9.34762	8.96229	9.52326	9.514	9.17608	9.04231	9.74931	9.48213	8.84661	8.98516	9.86718	9.42251	9.11628	9.12369	9.20752	9.54317
286204	CRB2	0.0306394	-0.9293	-0.854922	-0.443368	-0.271067	11.8646	11.0813	10.1807	11.3425	11.0322	11.5614	10.3922	11.7808	11.8567	11.7889	11.1254	11.4783	12.0567	11.7128	11.5218	11.6471	12.2218	12.1994	11.7195	12.0457	12.2502	12.0587	11.6061	12.1076
78998	RHPN1-AS1	0.0294144	-0.934655	-0.884058	-0.414564	-0.112343	5.39288	5.84975	4.37446	5.18904	5.33387	4.47034	5.35805	5.84626	5.71647	5.4634	5.96604	5.5604	6.24827	5.99426	6.19877	5.47389	6.06808	5.74284	6.40415	6.32968	6.01548	5.45261	6.82229	6.07418
9843	HEPH	0.0136675	-0.939465	-0.865727	0.0358067	-0.0212193	9.58665	9.41006	9.30164	9.22718	9.48237	9.79583	9.23369	9.3086	9.71986	9.93211	10.9215	10.1182	9.61932	10.1129	10.6949	10.0365	10.0372	10.0564	10.948	10.2417	9.56197	10.1056	10.7848	10.0961
50937	CDON	0.00385394	-0.941418	-0.858991	-0.102445	-0.0186777	11.8216	11.3381	10.657	11.6142	11.1185	11.4398	11.0993	12.103	11.817	12.1892	11.8845	12.4961	11.9231	12.2681	12.0559	12.4749	12.1101	12.2092	12.3341	12.5433	11.7629	12.0597	12.4371	12.5369
57337	SENP7	0.00531808	-0.94697	-0.620696	-0.162416	-0.042181	10.4112	10.5531	9.26494	9.83903	10.6169	10.6705	9.77601	10.3099	10.7964	10.7218	10.6944	10.4608	10.9422	10.8053	10.8838	10.5231	11.2057	11.0138	10.8531	10.7835	10.9536	10.7982	10.8916	10.6797
2619	GAS1	0.001294	-0.947072	-0.742594	-0.542364	-0.258638	11.052	10.2725	10.7221	9.86712	10.7636	10.9298	10.5165	10.5218	11.0711	10.6419	11.0279	10.5088	11.2736	11.0397	11.315	10.7562	11.5327	11.3582	11.6366	11.1746	11.4224	11.2421	11.5984	11.1563
374864	CCDC178	0.0471541	-0.948563	-1.00445	0.278452	0.365504	4.57345	4.88019	5.0749	4.18904	3.6558	4.40322	5.57937	4.85565	5.7259	4.64335	6.4162	6.15311	5.53032	6.04905	6.62053	5.08687	6.08323	5.3692	6.36716	4.69226	5.39205	5.58386	5.56876	5.28009
388389	CCDC103	0.00663584	-0.953562	-0.829828	-0.934769	-0.72656	6.36208	5.91533	6.20735	5.87944	5.63084	6.23973	6.50489	6.48369	5.54756	6.11284	6.81695	6.68378	6.25669	6.41511	6.77923	6.54293	6.70124	6.42341	7.68607	7.36773	6.95078	6.89318	7.81541	7.24084
9750	RIPOR2	0.0418167	-0.972371	-1.06119	-0.462582	-0.33534	7.39382	6.24341	7.03267	6.45208	6.4424	6.65476	7.16541	6.50415	6.78574	7.75027	7.6635	7.79368	6.65221	7.82669	7.97563	8.04763	6.67506	7.64838	8.63058	8.05745	6.92837	8.17424	8.68073	8.06018
32	ACACB	0.00118923	-0.973243	-0.986758	-0.485518	-0.147652	8.32486	8.33989	7.6826	7.90281	8.18623	8.40516	7.53369	8.071	8.51535	8.08545	8.79839	8.26093	8.70081	8.60818	9.05322	8.64936	8.98081	8.75571	9.47162	8.93498	8.81101	8.50226	9.51159	8.77732
57484	RNF150	0.000276075	-0.97347	-0.51104	0.250552	0.307417	7.73392	7.8115	7.69216	7.7251	8.57752	8.03881	8.12055	8.0755	8.68962	8.4687	9.30067	8.3738	8.63815	8.88712	9.10416	8.43082	9.05366	8.51587	8.8755	8.41153	8.61239	8.2024	8.55179	8.46401
401612	SLC25A53	0.00173513	-1.00132	-0.859031	-0.665984	-0.350504	8.46886	7.95486	7.97744	7.60858	8.44762	8.19814	7.69003	8.24315	8.16295	8.43934	8.48163	8.41849	8.40031	8.59432	9.04275	8.72695	8.59453	8.74762	9.614	9.0589	8.65833	8.686	9.66921	9.15279
27285	TEKT2	0.000959837	-1.00318	-1.22624	-0.681002	-0.585705	7.24415	6.86545	6.62844	7.47637	6.77013	7.01314	6.25385	7.28504	7.218	7.42559	7.66761	7.45405	7.43945	7.22834	8.06837	7.41028	7.69405	7.7489	8.71077	8.07339	7.84644	7.85683	8.82488	7.9611
2053	EPHX2	0.00967372	-1.00528	-0.990488	-0.314629	-0.0379553	9.4768	8.8205	7.87604	8.53964	8.77123	9.00654	7.97262	9.02175	8.84369	9.04075	9.3726	9.47166	9.20079	9.38607	9.73186	9.51668	9.39208	9.43253	10.0935	9.81601	9.08571	9.42186	9.79807	9.68157
55026	TMEM255A	0.00315074	-1.00539	-0.999229	-0.260956	-0.228773	8.55208	7.61154	8.09164	7.12186	7.5818	7.98819	7.99546	7.83632	8.66164	8.34567	8.99791	8.13962	8.6635	8.61265	8.89675	8.10068	8.82848	8.78689	9.21676	8.56655	8.8601	8.75085	9.26257	8.31515
100130691	LOC100130691	0.0330594	-1.00961	-0.606476	-0.518098	-0.256097	4.29334	5.65079	5.20735	3.86712	5.08542	5.03327	5.25114	5.26129	4.73536	5.46648	5.40125	5.36775	5.22675	5.39762	5.83812	5.55635	5.7594	5.57821	6.2902	5.42922	5.43052	5.45463	5.86293	6.29515
400617	KCNJ2-AS1	0.0221661	-1.01199	-0.643466	-1.51826	-0.463785	4.07095	2.74541	2.95942	0	2.33387	3.01091	3.5507	2.3544	3.10767	2.52788	2.98622	3.92297	3.65001	4.04007	4.36419	4.70836	2.63067	3.17806	3.68533	4.32968	4.35252	3.86765	5.19551	5.20209
2946	GSTM2	0.00166972	-1.01289	-1.18661	-0.345975	-0.199303	9.65203	9.05394	9.02171	8.39068	8.56876	9.24075	8.70546	8.9085	9.36694	9.62458	10.2442	9.6481	9.38597	9.99014	10.3419	9.75248	9.56644	9.83122	10.6926	10.0796	9.71203	10.0157	10.6907	9.84936
26261	FBXO24	0.0176377	-1.01552	-0.160109	-1.36469	-0.257068	3.57345	3.33226	2.4932	1.86712	3.3084	4.32911	3.94301	3.10715	2.78574	3.77073	2.34354	2.84051	3.56755	4.08617	4.97733	3.53995	3.60213	3.30266	4.43872	3.9846	4.22699	4.9026	4.55175	3.51793
758	MPPED1	0.0388202	-1.02825	-2.51139	0.455181	0.255604	2.48599	5.28146	4.69639	3.45208	0	3.01091	1.44813	5.52433	5.31605	5.03038	4.72318	5.3969	4.06505	5.24952	4.99758	5.35606	5.04571	5.59309	4.28281	5.10729	4.76756	4.64526	5.08533	4.14764
6252	RTN1	0.0222276	-1.02842	-1.17591	-0.250195	-0.10106	9.94542	8.74766	8.11593	8.82131	9.31734	8.9548	7.81748	8.95075	9.78653	9.6077	8.98056	10.0579	9.88403	9.65785	9.18862	10.2988	9.9131	9.96494	9.58821	10.2777	9.79928	10.0576	9.17548	10.4011
100287765	LINC00630	0.00485922	-1.02894	0.0673666	-0.405828	-0.0901723	5.84354	6.31642	4.9547	5.13658	6.61928	6.70337	6.5507	6.76314	6.089	6.52268	6.05998	6.21213	6.85121	6.78826	6.19427	6.31268	7.08565	6.67668	6.4974	6.10729	7.02808	6.14776	6.55869	6.77257
100132356	LOC100132356	0.0387773	-1.03861	-0.853654	-0.355055	-0.403637	4.02643	5.24154	3.83389	5.18904	4.72894	5.58012	3.57871	5.14295	5.1088	5.31078	5.60766	5.37312	5.31077	5.12581	5.69575	5.0737	6.09273	5.51173	5.09312	5.74774	5.49387	5.82874	6.05163	5.44632
2048	EPHB2	0.00174362	-1.04156	-0.949775	-0.201141	-0.0968265	10.946	10.1863	9.54809	9.72229	10.4733	10.548	9.51158	10.237	11.1378	10.7544	10.7021	10.8065	11.2163	10.9395	10.7084	10.9538	11.4058	11.1887	10.7771	11.1974	11.248	10.9606	10.8366	11.1601
124935	SLC43A2	0.00208622	-1.04331	-0.971268	-0.487802	-0.389911	9.18989	8.67141	8.28435	8.27226	8.57466	8.87355	8.33742	8.92046	9.11329	9.05257	9.97364	9.33487	9.2727	9.29922	10.0906	9.20341	9.3195	9.29012	10.314	9.66749	9.49887	9.54095	10.5531	9.83264
5648	MASP1	0.0043552	-1.04418	-2.61916	-0.60766	-0.878608	5.24088	4.06734	3.69639	4.67447	4.14123	1.01091	3.87262	2.3544	4.48618	4.40235	4.81629	5.88232	4.26145	5.16935	4.36419	4.70836	5.38983	5.00248	5.49269	5.97079	4.18259	5.14776	6.17413	6.51329
64344	HIF3A	0.0158563	-1.04422	-1.30284	-0.288919	-0.116238	7.33467	7.20869	7.03267	7.86712	7.47853	6.74562	7.27777	6.90676	7.85857	7.30047	8.73363	7.74354	7.62214	7.92881	8.95575	7.82024	8.06252	7.92945	9.28748	8.34059	7.82885	8.01854	8.99479	7.9497
282679	AQP11	0.0372305	-1.0509	-1.75018	-0.421668	0.0435658	5.65591	5.10089	4.48716	4.56756	4.97773	5.17648	1.5507	5.30951	5.87984	5.20197	5.27572	5.61102	6.04696	6.34385	5.58659	5.85209	6.17499	5.9198	5.85369	6.06665	5.4554	6.139	6.19551	5.86532
100505678	STARD4-AS1	0.0372743	-1.05768	-0.953004	-0.56175	-0.136688	8.8779	8.94861	7.24485	8.57671	8.96396	9.08487	7.32444	8.69351	9.03186	9.1698	8.36795	8.75282	9.29994	9.63994	9.04342	9.03938	9.83245	9.65737	9.33144	9.05753	9.56883	9.09013	9.47216	9.43832
23285	KIAA1107	0.0117019	-1.06501	-0.784596	-0.596592	-0.405203	5.94542	4.78241	4.0749	4.67447	6.19186	5.25884	4.5507	4.59748	5.67794	5.46648	5.77049	5.79744	5.43428	6.12753	6.28173	5.63436	5.77363	5.75296	6.12274	6.08791	5.82645	5.96719	6.66263	6.64244
27065	NSG1	0.00166669	-1.06817	-0.860848	-0.128962	-0.0681849	9.92477	8.51095	8.87032	9.1424	9.64438	9.19838	9.38327	9.0517	10.0846	9.72787	10.4302	10.0641	9.99173	9.86188	10.5124	10.1838	10.1856	9.60462	10.8289	10.102	10.0778	9.97113	10.6339	10.1398
9649	RALGPS1	1.23051e-05	-1.0754	-0.869937	-0.110026	-0.127244	8.89605	8.4018	8.21367	8.07657	8.64676	8.73776	8.20891	8.8165	9.25386	8.96188	9.41743	9.32034	9.34726	9.17419	9.20201	9.16119	9.56604	9.22274	9.65603	9.44487	9.35654	9.04603	9.57639	9.41468
101929199	LINC02261	0.0375076	-1.07753	-0.432356	-0.430635	-0.670126	1.48599	4.28146	2.37446	2.86712	2.91884	3.59587	3.13566	3.93937	4.54063	3.75027	3.40125	3.81194	3.93952	3.20999	3.89471	3.50191	3.85306	3.45107	4.49269	3.52233	3.98995	4.45261	4.42997	4.35409
282997	PDCD4-AS1	0.0297872	-1.07931	-0.87935	-0.340105	-0.388077	5.08503	5.55277	4.69639	4.67447	5.24076	5.29631	5.01013	5.26129	5.85441	5.64335	6.43629	5.45729	5.15251	5.4995	6.49805	6.04939	6.02299	5.10089	6.7728	6.42922	5.60886	5.91828	7.17751	6.04712
153478	PLEKHG4B	0.00494294	-1.08185	-0.935664	0.0413599	0.0383511	9.90416	9.25893	9.7456	9.24652	10.1695	9.3648	9.65379	9.55187	10.8987	9.90501	11.1085	10.4571	10.9691	10.0517	11.0085	10.328	11.0138	10.074	11.0545	10.3403	10.9374	9.90401	10.9782	10.3843
10396	ATP8A1	0.0340087	-1.08845	-1.00775	-0.0734978	0.0301437	10.1923	9.53521	8.19783	9.35496	9.82272	9.88417	8.37724	9.51899	10.3492	10.3112	9.63366	9.9646	10.416	10.213	9.6961	10.348	10.7103	10.5608	9.95355	10.4095	10.0816	10.2333	9.90093	10.3369
9172	MYOM2	0.00160212	-1.08872	-0.724267	-0.0284014	-0.0688019	7.51733	6.24291	6.97438	6.56756	7.0438	7.20073	7.13866	7.37677	7.64676	7.77071	8.00907	8.43721	7.80828	7.71817	7.68945	8.48626	7.72424	7.86864	7.61453	8.44962	7.51597	7.75378	8.0526	8.655
3700	ITIH4	0.00206418	-1.09548	-1.02367	0.0809984	0.231258	6.60904	6.88689	5.98802	5.96388	6.26642	6.41662	6.36391	6.68811	7.0348	6.74456	7.69235	7.32565	6.87906	7.1046	7.99609	7.41865	7.59963	7.04705	7.49134	7.69171	6.76976	6.74558	7.51367	7.44437
368	ABCC6	0.0470149	-1.09575	-1.77447	-0.463184	0.173496	5.69468	4.88291	3.79215	1.86712	2.96979	4.09003	2.64831	3.81384	4.00053	4.94291	4.90375	3.81786	5.25543	5.26837	4.77923	4.90876	4.9999	5.24682	5.3483	5.02483	4.93748	5.45598	5.01494	4.10941
118980	SFXN2	0.00246486	-1.10035	-0.890143	-0.321719	-0.122314	10.0278	9.22999	8.30105	8.48954	9.70431	9.43588	8.64038	9.10865	10.21	10.0596	9.95065	9.49315	10.4414	10.127	10.129	9.8136	10.4491	10.0517	10.1526	9.79638	10.5965	10.0721	10.3886	9.94309
64077	LHPP	0.0429816	-1.10208	-1.12362	-0.323068	-0.099658	7.46932	6.41038	7.3569	6.48183	6.66215	7.35076	7.26494	6.3544	7.10949	7.18132	8.67841	7.48775	7.51809	7.42377	8.656	7.75275	7.60986	7.6696	8.98521	7.86206	7.49239	7.75378	8.71353	7.78954
92104	TTC30A	0.00864624	-1.10737	-0.361634	-0.492654	-0.101542	6.8518	6.85221	6.23244	6.7251	7.25274	7.59962	7.45759	7.33454	6.91502	7.53866	7.81464	6.75304	7.45593	7.26888	8.11908	7.74191	7.63685	7.64981	8.31954	7.48483	7.1493	7.65597	8.51862	7.66808
57501	KIAA1257	0.000479532	-1.11898	-0.966502	-0.224237	-0.0980997	8.0741	7.72424	6.84398	7.5636	7.87096	8.01897	6.9543	7.97161	8.49185	8.30409	8.23468	8.11059	8.75009	8.3344	8.38367	8.1776	8.82843	8.56446	8.67639	8.61258	8.62193	8.49335	8.61313	8.30975
9037	SEMA5A	0.0427916	-1.12222	-0.917019	0.0811615	0.044158	9.75043	8.74991	10.3301	8.86712	9.25572	9.22036	10.4999	9.54243	10.3637	10.3723	11.3348	10.3745	10.2716	10.2842	11.4867	10.2548	10.2368	10.2381	11.5487	10.1629	10.1059	10.1491	11.5176	10.3481
101928865	LOC101928865	0.0475898	-1.12572	-1.02072	-0.562173	-0.707242	3.07095	4.30025	3.69639	3.18904	3.26878	3.59587	3.13566	4.67633	4.10767	4.69596	3.82335	4.75116	4.28744	4.87444	5.02716	2.60882	4.56927	4.45546	5.3483	4.38648	4.95207	5.06515	4.92044	4.68916
27289	RND1	0.0318849	-1.13257	-1.16694	-0.372329	-0.176368	7.62554	7.08882	5.69639	6.59237	6.67721	7.41435	5.87262	6.90146	7.92649	7.676	6.25924	7.69556	7.79714	7.91834	7.00162	7.62402	7.84661	7.90824	7.61102	8.16751	7.65833	7.94904	7.50893	7.93031
9315	NREP	0.00136796	-1.14196	-0.994677	-0.266626	-0.157508	13.8844	13.326	12.2456	12.91	13.4621	13.7479	12.3329	13.4122	13.9596	13.8621	13.8811	13.8916	14.0026	14.0098	13.9944	14.0242	14.1989	14.1756	14.3885	14.1709	14.1774	14.176	14.2754	14.0321
1908	EDN3	0.0473612	-1.14458	1.88319	0.115332	-0.0819912	1.48599	0	0	4.18904	5.24076	3.01091	5.01013	4.52433	4.52482	3.94291	4.13822	4.5604	4.68954	2.74051	4.10116	4.84586	1.04571	0	4.68533	4.52233	4.18259	2.64526	5.10805	4.76913
26576	SRPK3	0.0486324	-1.15975	-0.821529	-0.00561166	-0.0388742	2.45019	4.13032	2.37446	0.718253	2.6558	3.44602	2.10049	2.82378	4.40706	3.61343	4.2172	3.49792	3.67279	4.18551	3.47057	4.2737	2.60989	3.13252	4.1668	4.40299	4.10083	2.9653	4.00396	4.68798
56098	PCDHGC4	0.000185506	-1.16551	-0.96962	-0.170255	-0.184077	7.62656	7.36091	6.76433	7.39336	7.57884	7.23482	7.48315	7.6319	8.1745	8.00708	8.84151	8.14649	8.41193	7.68328	8.70713	8.31195	8.66601	7.94492	8.63106	8.5652	8.29943	8.24423	8.93741	8.36954
89765	RSPH1	0.029949	-1.17588	-2.15118	-0.331801	-0.384159	5.07095	3.00844	5.69639	4.67447	2.91884	3.33284	4.35805	3.93937	4.10767	5.96528	6.71021	5.96822	4.97194	4.94696	7.09366	5.52939	4.9999	4.67168	7.29542	6.18678	5.35879	5.20506	7.25155	6.26318
55118	CRTAC1	0.00240914	-1.17891	-1.38967	-0.403345	-0.22548	4.29334	4.8158	3.95942	4.45208	4.6558	4.33284	3.65167	4.03733	5.77843	4.11284	4.62365	4.9634	5.06687	4.99896	4.80426	5.31969	5.74615	5.51921	5.18783	5.78311	5.85502	5.45261	4.69301	5.09106
79781	IQCA1	0.0357834	-1.18363	-2.4276	-1.24462	-0.466933	1.93251	4.23223	3.41971	0	0.468804	2.58906	1.5507	0	3.56452	2.29563	2.75625	2.9845	4.33286	3.79809	4.77923	1.80147	4.28318	4.02075	4.49269	1.52233	4.0298	5.08647	4.12037	3.34273
196740	VSTM4	0.0146458	-1.2009	-1.64699	-0.939384	-0.689626	8.28486	7.6757	5.62239	7.22467	6.5818	7.82469	5.25114	7.36563	7.52045	8.11196	7.60419	7.2922	7.52448	8.13282	7.8596	8.01092	7.9526	8.69441	8.63238	8.33183	8.16938	8.9403	8.784	8.39265
1641	DCX	0.0285642	-1.2036	-1.02774	-0.135683	-0.0946779	11.3387	10.9637	9.33192	9.94927	11.3236	11.0048	9.48143	10.4772	11.4911	11.3948	10.8586	11.5092	11.4076	11.3902	10.9034	11.7167	11.6186	11.5904	11.3794	11.8096	11.4098	11.454	11.0597	11.873
8503	PIK3R3	0.0458587	-1.20541	-0.854661	-0.703236	-0.460824	11.8763	11.1967	9.68388	10.7133	11.7817	11.6113	10.0632	11.417	11.925	11.6152	10.6767	11.3608	12.0202	11.7008	11.1421	11.6844	12.428	12.1472	11.7547	11.962	12.3347	12.0798	11.9322	12.044
5157	PDGFRL	0.0289123	-1.21808	-1.3759	-0.568071	-0.030911	5.07095	4.67141	3.69639	4.32655	4.5038	4.9178	4.35805	3.3544	5.3093	4.26484	4.74099	4.07497	6.19433	4.98235	4.6537	4.70836	5.99442	5.2078	6.25012	5.18529	4.88303	5.30822	5.63161	4.83952
55930	MYO5C	0.0360444	-1.24349	-1.24147	0.162758	0.0786686	8.02515	7.25637	8.51145	6.53954	7.39457	7.23409	8.05374	7.65818	8.06125	8.77946	10.1781	8.89522	8.07628	8.5859	10.2345	8.68105	8.26393	8.31569	9.91355	8.81331	8.14549	8.54754	9.68486	8.88512
1463	NCAN	0.0237828	-1.24866	-1.31628	-0.162687	-0.0605164	9.7737	9.06475	7.10238	8.39943	9.20584	9.2173	6.94301	8.70365	9.76791	9.88593	9.2129	9.78617	9.79043	9.94545	9.3041	10.0216	9.8681	10.0067	9.5101	9.94999	9.68788	9.90264	9.45788	10.2552
79825	EFCC1	3.21246e-05	-1.2605	-1.34253	-0.560866	-0.301647	8.09881	7.20145	7.13934	7.39736	7.13687	7.58986	7.36787	7.41423	8.34424	8.21193	8.5025	8.32648	8.43586	8.27975	8.98659	8.71983	8.46698	8.13873	9.38644	8.88679	8.69863	8.35623	9.48094	9.09282
101928068	LOC101928068	0.0149842	-1.26795	-0.694554	-0.385648	0.0923243	4.97784	5.57323	4.37446	4.77401	5.74327	5.89355	5.35805	4.99826	5.27759	5.26484	6.14721	5.98186	5.65001	5.9708	6.98894	5.97364	6.52144	5.2829	6.7077	6.2593	5.98995	5.63015	6.47437	6.11963
22881	ANKRD6	9.05831e-05	-1.2786	-1.05534	-0.41874	-0.275416	9.73205	8.83006	8.60329	8.6809	9.61993	9.21255	8.85649	9.05036	10.2568	9.82046	9.84683	9.65751	10.3894	9.86367	10.0865	9.81541	10.8214	9.8528	10.2568	10.0297	10.6528	10.1229	10.3489	10.1321
205147	AMER3	0.00200952	-1.30071	-1.66973	-0.621347	-0.0613651	3.80792	4.26143	2.95942	2.86712	3.91884	2.59587	3.5507	2.3544	3.95566	3.64335	4.13822	3.84051	4.56755	4.20999	4.19427	4.84586	4.13317	4.42598	4.95835	5.58122	4.82645	3.96719	4.42997	4.83952
7010	TEK	0.00200398	-1.30911	-1.24154	0.0719647	-0.242985	4.57345	3.74541	4.69639	5.32655	4.6558	4.18083	5.25114	4.52433	5.84802	6.0722	7.09242	6.36775	6.012	5.14608	6.76873	6.19379	5.40326	5.05285	6.89937	6.22277	6.18877	5.30822	6.97841	6.61713
8999	CDKL2	0.0323097	-1.31469	-1.18962	-0.794276	-0.571872	6.98974	5.95205	6.55437	5.11504	5.76014	6.27769	6.81233	6.26129	6.71718	5.99543	7.20118	6.4627	6.43428	6.68392	7.24192	6.90599	7.02142	7.10926	8.23157	7.50771	6.468	7.31768	8.61241	7.15551
729085	FAM198A	0.000630471	-1.31517	-2.22758	-1.01652	-0.385058	5.87831	4.62142	5.18182	4.45208	3.6558	3.18083	4.35805	5.28931	5.3093	4.94291	6.15614	6.2449	6.00365	6.22989	6.4422	6.50335	5.29364	5.87958	7.25866	6.96245	5.88303	6.63015	7.55926	6.64688
972	CD74	0.00883147	-1.31644	-0.853725	-0.0180864	-0.350616	6.57345	4.37768	6.21082	5.70909	7.00796	6.32397	5.35805	6.03191	7.46536	7.0265	7.40125	6.72537	6.97321	6.69828	7.10116	6.51571	7.46356	6.95064	7.41325	6.30934	7.54789	7.25997	7.07383	6.80915
347051	SLC10A5	0.0386445	-1.32229	-0.681569	-0.0427108	-0.591092	2.07095	3.51094	3.18182	0	2.6558	3.83633	2.13566	2.69879	3.3707	4.75027	4.06422	4.14536	3.80201	4.20999	3.5162	2.60882	3.85306	3.57709	3.10037	3.52233	3.76756	3.76073	5.27797	3.69513
5625	PRODH	0.00425846	-1.32456	-1.63639	-0.770683	-0.469993	9.0776	8.37899	6.52327	8.47582	7.68356	8.27483	6.49831	8.75167	8.73657	8.77407	8.73112	9.06505	9.03288	9.04189	9.10457	9.33024	9.09493	9.13341	9.5993	9.92628	9.50339	9.39604	9.47539	10.0147
57469	PNMA8B	0.0293393	-1.34713	-2.62129	-1.27227	-0.279071	5.39288	4.67141	3.95942	3.45208	1.33387	5.14019	1.5507	4.3544	3.59309	4.64335	4.90375	4.07497	4.28744	5.74051	5.68612	5.47389	4.74615	6.05252	6.95835	5.10729	4.18259	5.70415	6.78047	5.63703
100192386	FLJ16779	0.034289	-1.34985	-1.06814	-0.320663	-0.259597	5.98518	5.7495	4.26904	3.70568	5.43087	5.98953	5.33975	4.07609	6.3471	5.95878	6.449	5.81849	5.53008	5.65918	6.70486	6.92352	6.02459	5.39659	6.64585	7.04177	5.94078	6.48963	6.73609	6.68952
57144	PAK5	0.00612754	-1.34999	-1.13475	-0.636942	-0.663488	6.46327	5.48957	5.28135	4.86712	6.24453	5.9178	5.35805	5.44187	7.17806	6.49389	5.74703	6.17766	7.09847	5.84742	6.00162	6.54293	7.61824	6.62097	6.14477	7.11728	7.43998	7.03758	6.6779	6.98895
167681	PRSS35	0.0347336	-1.39976	-1.51991	-0.049345	0.0158834	6.77139	5.95226	5.28135	6.29338	6.39996	5.86889	5.5507	5.99826	7.93548	6.46648	6.96604	6.41125	8.17183	6.32547	7.02716	6.51571	8.49279	6.72752	7.60022	7.07692	7.96395	6.3457	6.87993	6.78705
114827	FHAD1	0.00745924	-1.40216	-1.5091	0.00606442	0.128711	6.6659	5.83487	6.20735	4.86712	6.7014	4.46808	5.8361	6.14192	7.73118	6.54097	7.50629	7.07045	7.87878	6.43889	7.543	7.47881	7.90989	6.42487	7.77887	7.07026	7.53617	6.72734	7.72247	6.83866
10154	PLXNC1	0.0193776	-1.44017	-1.06888	-0.347892	-0.217528	8.91316	8.23558	7.24489	6.97524	8.98566	8.41655	7.47029	7.98154	9.53228	8.93229	8.81013	8.43606	9.75604	8.87602	8.91882	8.68133	10.0298	9.05387	9.55278	8.49315	10.0331	8.90994	9.31166	8.84765
283592	FAM181A-AS1	0.025773	-1.44402	-1.15168	-1.22877	-0.817793	5.14568	5.9235	4.39726	4.44328	6.02777	5.79084	4.45759	4.80289	4.9295	5.73197	6.03113	5.7389	5.31956	5.82191	6.4984	6.43552	4.71313	6.24129	7.36658	7.3648	6.16041	6.80774	7.61041	6.768
7471	WNT1	0.0480432	-1.4451	-2.35809	-0.304848	-0.38741	7.45832	5.80684	4.83389	5.56756	3.91884	5.98819	3.5507	6.55692	6.45816	7.50516	6.26572	8.08514	5.74981	7.75337	6.40696	8.0738	5.77363	7.90589	7.16128	8.60621	6.11842	7.46979	7.41685	8.52852
60494	CCDC81	0.017108	-1.45324	-1.32947	-0.288659	-0.383617	6.50034	5.93128	4.69639	5.53954	5.37827	5.9651	5.93762	5.88165	6.08952	6.57954	7.4425	6.86366	5.66758	6.12753	7.80898	6.99129	6.82707	7.02852	7.51822	7.1067	6.21623	6.78019	7.98579	7.14764
23305	ACSL6	5.01613e-05	-1.45709	-1.27879	-0.505263	-0.389305	5.18643	5.06734	4.37446	4.56756	5.14123	5.40322	4.5507	4.81383	5.93548	5.52788	5.54421	5.77541	6.02619	5.69351	5.40372	6.1234	6.74615	5.94624	6.3483	5.98347	6.7973	5.64526	6.23733	6.12415
79841	AGBL2	0.0320228	-1.45813	-1.53371	-0.568866	-0.21683	4.59496	3.42348	3.37446	2.42233	2.69002	3.59587	4.87262	2.3544	3.78574	4.75027	5.27572	4.88394	3.79759	4.49821	6.37476	5.43325	4.20617	4.29462	6.35163	4.79535	4.57491	5.4818	6.01494	4.89949
9256	TSPOAP1	0.0403345	-1.46312	-0.91777	-0.139139	0.113744	6.60351	5.965	5.65986	5.48065	7.03404	6.72663	5.76015	6.36957	7.68414	6.66029	6.29194	6.83701	7.93349	7.07349	6.78566	6.69227	8.00078	7.21804	6.95823	7.38442	8.12789	6.96881	5.91792	7.01531
23037	PDZD2	8.56805e-05	-1.47785	-1.16195	0.127343	0.219726	7.08649	5.36036	6.01832	5.56756	6.7703	5.94164	6.57176	6.01261	7.39721	7.4743	7.13822	7.80176	7.34269	7.75431	7.43153	7.65248	7.18586	7.32108	7.75032	7.68688	7.00277	7.26535	7.23364	7.80035
100130587	LOC100130587	0.00195242	-1.5204	-2.4765	-0.261265	0.0471687	3.65591	3.59183	3.69639	4.03704	3.6558	4.01091	0.550696	2.93937	4.79488	4.26858	4.85381	5.31484	4.40172	4.82666	5.54988	5.68758	4.93303	5.14414	4.8586	6.12701	4.23298	4.68479	5.58378	5.77562
1813	DRD2	0.0416357	-1.52472	-1.25705	-0.449265	-0.29173	7.41769	5.93221	7.04406	5.56756	7.74088	6.47034	6.07426	6.74672	7.53116	6.28276	6.73832	6.70724	7.19001	6.07915	7.25824	7.36221	7.98102	7.94456	7.67023	8.4646	7.55751	7.07844	6.55099	7.8696
440730	TRIM67	0.00207961	-1.53003	-1.21284	-0.363371	-0.304845	6.44019	5.92255	6.23244	4.67447	6.33387	6.20073	5.97696	6.02683	6.99498	6.67083	7.40125	7.03844	7.01536	6.20999	7.11313	8.00114	7.04571	7.07497	7.17183	8.09724	6.85502	7.16882	7.54267	7.99249
144535	CFAP54	0.040629	-1.53653	-1.46379	0.454002	0.35433	5.42569	4.30166	5.13771	4.86712	5.34465	4.37207	5.29507	5.01134	5.98608	6.10629	7.21717	5.93782	6.0742	5.62503	6.84828	6.30116	6.67906	5.16295	7.52664	6.50965	5.64074	4.29776	7.43665	6.0562
57449	PLEKHG5	0.00481463	-1.56662	-1.76068	-0.262733	-0.158238	8.51388	7.91037	7.67961	7.56672	7.49926	7.97168	7.49574	7.92765	8.32147	8.57442	9.73423	9.07826	8.29762	8.68452	9.93986	9.20437	8.72609	9.09677	10.3582	9.75597	8.19225	8.69819	10.1697	9.69915
23504	RIMBP2	0.0228633	-1.57526	-1.38412	-0.456744	-0.119891	7.26735	6.02339	7.69037	6.25943	6.69143	6.73883	7.67998	6.89485	6.88745	7.48277	8.35366	8.25329	7.49131	7.63179	8.76524	8.43624	7.64314	8.10812	9.06416	8.72617	6.98995	7.94953	8.9935	8.87118
345895	RSPH4A	0.00157352	-1.59568	-1.20964	-0.470292	-0.264775	7.50101	6.12003	5.70766	7.15795	6.90419	6.77909	7.01013	7.3374	7.47443	7.62281	7.86168	7.69954	7.58847	7.9183	8.26339	7.71036	7.81923	7.7855	8.97468	8.28995	7.45442	8.01643	8.94861	8.12017
2302	FOXJ1	0.0277752	-1.59968	-1.80521	-0.983759	-0.618789	7.39396	5.23311	5.73973	7.39068	5.34644	5.76579	6.31133	7.5118	6.96565	6.82666	7.54149	7.44038	6.38462	7.47803	8.28086	8.09054	6.86701	7.5887	9.11081	8.58969	7.20496	7.70415	9.13034	8.66975
783	CACNB2	0.000430249	-1.60691	-1.40033	-0.469267	-0.101834	5.37925	5.27125	3.51902	4.93616	4.5818	4.73776	5.27297	5.33947	5.43047	6.38228	5.33236	6.37937	6.09435	6.12995	6.67951	6.0904	6.33343	6.0067	6.47132	6.72187	5.82566	6.42229	6.81395	6.33964
83481	EPPK1	0.0349262	-1.63415	-2.35198	-0.0947561	-0.239136	6.50836	5.48957	6.01832	5.07657	4.14123	5.09837	5.45759	5.52433	5.95566	7.0257	9.51628	7.40409	5.98788	6.95893	9.36162	7.01579	5.68956	6.86642	9.37453	7.69892	6.12119	7.09372	9.001	8.06485
2897	GRIK1	0.0319093	-1.67965	-1.67044	-0.245627	0.153348	5.32235	4.78034	4.54439	4.08787	3.76211	5.03371	5.52564	4.45033	5.52773	5.59748	7.48107	5.50168	6.11601	5.72114	7.543	6.32372	5.68956	5.54436	7.51138	6.70826	4.51602	5.93164	7.81175	6.83108
4915	NTRK2	0.0214698	-1.69168	-1.23146	-0.204313	-0.119121	12.036	10.9419	10.2317	9.43697	11.9312	11.4857	10.6421	10.4283	12.6811	12.3555	11.3588	11.803	12.8509	12.4233	11.4642	11.8008	13.3148	12.3756	11.7706	11.9523	13.0834	12.3684	11.6327	11.9312
862	RUNX1T1	0.00592698	-1.71365	-1.14795	-0.672668	-0.182439	7.6985	6.83287	6.0749	5.18904	7.43891	7.11419	6.5507	6.95432	7.896	7.16266	6.50882	7.21247	8.10275	7.90657	7.35986	7.3717	8.7483	7.95047	8.01032	7.94084	8.28063	7.87194	7.61584	7.70223
5024	P2RX3	0.021059	-1.74381	-1.26273	-0.248141	-0.0300493	8.58785	7.26154	6.22881	6.23227	8.53576	7.91966	6.30611	7.47328	8.67216	8.55875	7.5499	8.73406	8.79281	8.79777	7.80216	8.99449	9.09915	9.10385	8.02603	9.0567	8.51089	8.83796	7.96603	9.19255
255101	CFAP65	0.016566	-1.79348	-1.95105	-0.382344	-0.233032	5.67232	3.74541	4.52827	4.67447	4.14123	4.33284	4.63816	4.87796	4.45872	5.55835	7.28942	6.38183	5.40664	5.71249	7.23626	5.93017	5.66042	5.73243	7.8165	6.58506	5.77285	5.43772	7.4409	6.56622
6653	SORL1	0.00748051	-1.79384	-1.59487	-0.242669	-0.117283	8.44599	6.87744	7.71431	7.03704	9.11031	6.94558	6.96855	7.84626	9.10897	8.63351	9.83151	8.8663	9.21987	8.58292	10.0708	9.06825	9.49486	8.31679	10.5557	8.88281	8.97701	8.58777	10.5266	9.31956
5608	MAP2K6	0.0341423	-1.84411	-1.60442	-0.852335	-0.414147	10.4521	8.83922	7.3052	8.80376	9.65129	9.61639	7.25114	9.84023	10.3102	10.1566	8.70296	9.65013	10.675	10.4595	9.15454	10.2836	11.2723	10.8377	10.1874	10.4793	10.8439	10.7292	10.0853	10.5708
89846	FGD3	0.00663407	-1.86293	-3.28429	-1.21726	-0.390058	5.82164	2.00844	4.60441	3.32655	3.60689	0	3.64976	2.81897	4.34739	4.10026	5.78388	5.97473	4.96627	5.21832	7.33209	5.9984	4.31139	4.94863	7.42579	6.52697	5.63655	5.41845	7.32014	6.70016
55259	CASC1	0.0262533	-1.88842	-1.71574	-0.226796	-0.0986948	5.60145	3.42348	2.37446	3.45208	2.91884	4.25884	3.5507	4.81383	4.10767	4.58677	6.4331	6.01983	5.33807	5.41617	5.71783	5.18771	4.9526	4.98541	6.72242	5.74472	4.18259	5.78394	6.30097	5.78705
100506007	RTCA-AS1	0.0238798	-1.90608	-1.13833	-0.639932	0.295178	3.07095	4.12392	1.37446	2.86712	4.03866	3.59587	2.5507	4.32222	2.59309	4.03038	4.8282	3.75304	3.85166	4.22095	5.66236	5.21018	4.40671	4.5266	5.54624	4.58122	4.07432	4.51973	5.02058	4.14982
167410	LIX1	0.0102308	-1.9652	-1.57673	-0.0090704	0.0538282	10.0174	8.30918	6.41886	8.64629	9.03751	8.98544	7.13566	9.78694	10.3258	10.4937	9.24674	10.7446	10.344	10.4115	9.51168	10.7952	10.3483	10.1461	9.86358	10.8945	9.9057	10.2313	10.0343	10.6758
2899	GRIK3	5.97436e-05	-1.97409	-2.45416	-0.153579	-0.0592971	4.73392	5.33037	3.37446	4.45208	4.82573	3.33284	3.87262	3.93937	6.22868	5.56224	5.67427	5.81913	6.53537	6.12753	5.94916	5.04939	6.82707	5.9768	6.72401	6.2593	6.29112	5.06029	6.35597	6.19125
4868	NPHS1	0.00453319	-1.9996	-3.64864	-0.799515	-0.397426	5.91225	1.00844	4.18182	1.50961	1.33387	3.5244	0	1.15771	4.31933	4.63134	4.46015	5.33859	3.68172	5.43238	5.4422	5.80147	4.73193	5.0318	3.76713	7.07966	4.84865	5.61488	4.78545	6.69848
105370203	LOC105370203	0.0146041	-2.00106	-0.258928	-1.02772	0.0414257	3.29334	3.33037	2.37446	0	4.5038	4.09837	3.5507	3.81384	4.30591	3.94291	3.75489	1.75304	3.867	4.64841	5.14572	4.37222	4.23126	4.02605	4.5598	4.18529	4.18259	5.29212	4.42217	3.97077
55515	ASIC4	0.0108606	-2.02331	-1.5698	-0.161097	-0.381211	5.45868	3.00844	2.37446	3.50866	5.07911	3.85812	2.5507	4.67633	5.97607	4.89323	4.94374	6.00097	5.56104	4.4995	5.4277	5.44532	5.34123	4.89518	6.24733	5.95974	5.53531	4.72364	5.8376	6.36185
221806	VWDE	0.0455706	-2.02618	-0.171676	-0.195221	0.241694	2.80792	1.52109	2.63147	0	4.14123	3.85418	3.58217	2.80092	3.3707	4.11284	5.31316	2.97543	4.1986	4.04007	5.47967	3.80147	3.98615	1.92102	5.85051	3.30753	4.18259	3.06029	5.69301	3.61713
25876	SPEF1	0.00609846	-2.0865	-2.00645	-0.799871	-0.714685	0	3.00844	2.75732	0	0	1.59587	3.13566	1.3544	3.60316	3.75027	5.16112	3.07497	3.28744	3.33054	5.67	3.64229	3.36764	1.91502	5.30676	3.52233	3.73137	4.09909	5.98778	4.97077
100128285	DNM1P35	0.0111187	-2.09837	-2.88958	-0.883143	-1.8109	3.57345	2.00844	0	1.86712	0.918836	2.01091	0	1.3544	3.24517	2.94291	3.40125	2.338	1.48009	0.0400659	2.19427	4.50191	3.36764	3.68222	4.68533	4.10729	4.35252	3.96719	4.69301	2.4472
341019.chr11.2	DCDC1	0.00437446	-2.12374	-0.804727	0.353096	0.4795	1.48599	2.23084	3.18182	0	3.5038	4.18083	1.5507	2.93937	3.78574	4.52788	3.81629	3.65993	4.12394	4.36199	4.10116	3.70836	3.9526	3.34798	3.90773	4.18529	4.35252	3.38222	3.10805	3.53467
100507351	LOC100507351	0.00338014	-2.13391	-2.21109	-0.62058	-0.592977	5.46739	3.77869	4.93925	4.53008	5.33387	5.01391	2.5507	5.50821	6.01456	5.27562	6.39913	5.93693	5.93952	5.1803	6.44788	6.16896	6.5859	6.28867	7.57491	6.80155	5.93123	6.01759	7.56414	6.59559
5742	PTGS1	0.0162749	-2.13532	-2.30397	-0.219591	-0.391896	5.18643	4.74541	0	3.45208	3.79331	4.01091	1.5507	3.3544	5.51899	6.0722	4.72318	5.79744	4.60937	6.24952	5.23866	5.32503	5.43802	5.94165	4.80081	5.74472	6.04057	6.12638	4.27797	6.54523
90050	FAM181A	0.0219353	-2.20608	-1.56253	-1.17303	-0.603667	7.22746	6.64417	5.18182	5.11504	7.80148	6.8438	5.45759	6.63981	8.3236	6.51216	6.14949	6.54134	8.7975	7.44262	6.92326	6.64067	9.17244	7.73683	8.26411	7.81941	9.19027	7.66763	7.70137	7.65945
100128890	FAM66B	0.029634	-2.22341	-1.87076	-0.109068	0.0650716	4.18643	3.69027	0.374462	0.867117	3.14123	3.33284	0	4.05484	4.08342	3.78422	5.20861	4.23417	4.24099	5.15554	4.77923	3.83121	5.0532	4.51102	4.05091	4.3968	4.35252	4.11919	4.69301	4.58197
730013	ABCC6P2	0.000560988	-2.26284	-2.48335	-0.369146	0.372937	2.07095	2.00844	1.37446	0	0.333874	0.0109074	2.87262	1.3544	2.3707	2.94291	3.62365	2.75304	3.72801	3.62503	3.69677	3.60882	3.50514	2.59309	4.46961	3.93737	2.76756	2.5628	4.16694	3.6696
3627	CXCL10	0.000613968	-2.29835	-2.35711	-0.348448	-0.523443	1.48599	2.74541	2.95942	1.86712	0	3.33284	3.13566	2.3544	4.78574	4.94291	4.94557	4.07497	4.48009	4.74051	5.4422	3.38643	4.13317	3.63749	5.95835	4.52233	4.76756	4.64526	6.19551	4.53467
145845	LOC145845	0.0281857	-2.30255	-1.58403	-0.640872	-0.110068	5.26735	3.6245	2.90441	2.86712	4.1732	3.94448	5.07426	4.34554	5.47251	3.19084	6.46791	4.28641	5.02234	4.99426	6.0454	5.47888	6.22827	4.86547	7.19862	5.58122	5.33065	4.80678	6.29878	5.54495
54857	GDPD2	0.00164154	-2.34752	-2.07595	-0.503464	-0.308517	8.36677	7.40468	5.91636	6.19337	7.11678	7.99424	6.30558	7.55089	8.04569	8.48923	9.88473	8.85119	8.45971	8.63047	10.1051	8.85539	8.79423	8.75657	10.5686	9.15187	8.64245	9.00327	10.4782	9.16072
84251	SGIP1	0.0212889	-2.40755	-1.78199	-0.130277	-0.0540075	7.58773	5.46334	3.95942	2.86712	6.74327	4.55159	4.87262	6.21238	7.48618	7.23754	5.67427	7.4107	7.37993	7.02278	6.47967	7.23139	7.89353	7.05373	6.84184	7.71873	7.31513	6.86721	7.06596	7.0815
100506380	LINC01006	0.00734564	-2.45291	-0.619842	-0.849766	-0.659472	3.80792	2.00844	1.37446	0	2.91884	2.59587	4.01013	4.99826	4.02246	4.11284	3.62365	3.92297	3.93952	3.04007	4.19427	5.26923	3.36764	3.91502	5.59222	4.12758	4.76756	5.14776	4.63099	4.53467
339855	KY	0.00455478	-2.75298	-1.53637	-1.39283	-1.56578	3.65591	2.74541	1.37446	0	3.91884	3.81826	2.5507	2.3544	3.95566	2.94291	4.90375	3.07497	3.18053	3.36199	5.25655	2.38643	4.50514	4.61546	5.14477	4.52233	4.98995	4.34261	5.94094	5.17512
7686	MKRN7P	0.0434189	-2.75706	-1.61902	1.02645	1.07685	0	3.00844	2.33139	0	3.79331	3.33284	0	2.76583	3.1559	3.90711	3.08638	4.14536	3.06505	2.84742	4.53447	4.04939	5.36764	3.34798	3.90773	3.74472	3.81851	1.06029	2.10805	3.20209
150248	C22orf15	0.0134158	-2.88276	-2.42992	-0.472333	0.292209	3.00056	2.20589	0	0	0.333874	1.01091	1.99669	3.67633	3.97893	1.52788	5.55538	4.39994	3.86836	4.84742	4.96134	4.84318	2.04571	3.57069	6.26236	4.85873	3.15081	3.38222	5.82339	4.99503
253868	C20orf166-AS1	0.0386057	-3.09575	-2.73409	-0.939768	-0.568075	5.34592	0.625116	3.69639	1.86712	4.42134	2.01091	3.87262	2.67633	4.17943	3.79797	7.08006	4.86934	4.97402	4.51263	7.26746	4.65945	4.50514	5.03234	8.01403	6.36603	4.12304	5.13018	7.91166	6.52099
2845	GPR22	0.0132743	-3.14731	-1.98159	-0.0849516	0.568687	3.07095	0	1.37446	0	4.74297	2.01091	0	2.3544	4.71043	3.40235	2.87179	4.03601	4.18053	4.74051	3.97717	4.73693	4.36764	4.40045	3.68533	4.58122	4.35252	4.86765	1.10805	5.03217
3067	HDC	0.00877586	-3.33638	-4.08694	-0.354383	-0.059247	5.34397	0	5.0749	0	0	2.59587	4.82078	0	5.27759	4.89711	7.79973	5.9036	5.48009	5.43642	7.80404	6.33804	4.85306	4.17806	8.40262	6.33066	5.1477	5.3457	7.96609	6.83608
